# Supplementary material for: SP1 antagonizes H3K27me3 to shape chromatin landscapes for RNA polymerase II recruitment during gastrulation
Source: Nucleic Acids Res. 2026 Apr 13;54(7):gkag305. doi: 10.1093/nar/gkag305 (PMC13076215; doi:10.1093/nar/gkag305)
Supplement: gkag305_Supplemental_Files [file gkag305_supplemental_files.zip]

Archive with 2 entries (2 files):
- Supplemental data.pdf
- Supplementary Tables.xlsx
