# Supplementary material for: SP1 antagonizes H3K27me3 to shape chromatin landscapes for RNA polymerase II recruitment during gastrulation
Source: Nucleic Acids Res. 2026 Apr 13;54(7):gkag305. doi: 10.1093/nar/gkag305 (PMC13076215; doi:10.1093/nar/gkag305)
Supplement: gkag305_Supplemental_Files [file gkag305_supplemental_files.zip › Supplementary Tables.xlsx]

## Sheet: Sheet1
Table S1. Sequences of sgRNA
Gene	Sequence (5’-3’)
Sp1-sgRNA	CCTAGAACTGGTGAACCACC
	AGCTTAATGGTGCCCAAGAC
	GTTTGTGGTACCAAGACACT
	CTGACCCCTTGGTTTGCAAT
Kmt2b-sgRNA	GGCTGGATTTCATGTAGCGC
	GATGCACACTTGGTAGGTAA
	CCCTTGTTGTTTGATCTGTA
	CTCTCCGACTCAAGATTATC
	TCCCCGTGCAACTTGATAAG
Eed-sgRNA	GTGATTGGAATAATGACCAC
	TAGTTCACTGAAAGGACCAT
	GGCCACCATCTGAAAAGATT
	CAAATAGGTCTCATAGAGTT
Jarid2-sgRNA	CAAAGAGTGGCCAAGTTCTC
	AAGACTTTTGGCTCACCCTG
	AGCAAGGTTACTCCCTACAC
	CTGGGCACAAGTAGTCCTGA

## Sheet: Sheet2
Table S2. Primers for genotyping of knockout embryos
Gene	Primer name	Primer sequences (5’-3’)
Sp1	common forward	GTGCTATCAACCCTAAGGAGCA
	inner reverse	ACGCTGTTGACAGGTAGCAA
	outer reverse	TCTCATATGGTGCTGAACATGGA
Eed	common forward	TCACCCAGGCATTTGTTTGC
	inner reverse	CAGAGCACCAGGCTCTAAGG
	outer reverse	GTTACTCAAGGCTTGGGGGT
Jarid2	common forward	TGGCACAGGCATGTGAAGAT
	inner reverse	TGGCAGAGAAGCTGTGTGAG
	outer reverse	CTTCCCTGCCACACTGCATA
Kmt2b	outer forward	GCTGGGGCTTACTACTCCATC
	outer reverse	GCTTGTGGGTCTTGCTCCTAT
	inner forward	TGAAGCCAGTATCTGCCTGTC
	inner reverse	CCATTGCCTCCTTCCTCCTT

## Sheet: Sheet3
Table S3. Lineage specific genes identified by Ser2p across different germ layers
E6.5Epi	E6.5VE	E6.5ExE	E7.5Ect	E7.5Mes	E7.5End	E7.5ExE
Tdgf1	Spink3	Tfap2c	Cxcl12	Pdgfra	Apob	Wnt7b
Sgk1	Apob	Gjb3	Cdkn1a	Cfc1	Cubn	Ndrg1
Sall2	Gramd1b	Elf5	Cdx1	Jag1	Slc13a4	Elf5
Fgf8	Lhx1	Wnt7b	Jph4	Dll1	Spink3	Tfap2c
Pmaip1	Cubn	Ndrg1	Gli2	Tbx20	Tmprss2	Phf19
Pmepa1	Cfc1	Wnt6	Tfap2a	Zeb2	Ttr	Htra1
Zfp467	Sgk1	Bmp4	Igsf9b	Meis1	Clic6	Wnt6
Irf1	Fgf8	Efna3	Sall2	Aldh1a2	Rbp4	Icosl
Fgf5	Hnf4a	Tinagl1	Prom1	Nfil3	Hnf1b	Ren2
Cxcl12	Hnf1b	Zfp42	Meis2	Pmp22	Hnf4a	Ren1
Uchl1	Ctsh	Krt19	Cacng8	Rbm24	Ctsh	Irx4
Jph4	Ttr	Plaur	Zfp467	Gli3	Gramd1b	Efna3
Mycl1	Chst15	Ak1	Slc45a3	Boc	A4galt	Satb2
Mmp25	Amn	AU018091	Ttyh1	Meis2	Soat2	Tbx20
Slc7a3	A4galt	Satb1	Kif5c	Pcdh18	Afp	Ahnak
Cacng8	Clic6	Irx2	Rnf219	Rasgrp3	Plekha6	Klf5
Bcl11a	Fgf5	Mpzl2	Fxyd6	Dact1	Cfc1	Ddah1
Trim46	Gpc4	Klf5	Ror1	Tenm4	Pkp3	Satb1
Gpr162	Cd59a	Htra1	Tm6sf1	Col13a1	Lgmn	Rbm20
Fxyd6	Slc13a4	Ren2	Uchl1	Dzip1l	Folr2	Gata3
Creld1	Stx7	Ldlrap1	Nptx2	Itpr1	Best1	Bmp4
Six4	Pmepa1	Gsto1	Nfatc4	Plxna2	Adora2b	Ranbp17
Pck2	Best1	Ren1	Creld1	Lrp4	Stx7	Esrrb
Marcks	Lgmn	Inpp1	Lrp4	Rnf219	Il27ra	Casz1
Nyap1	Pitx2	Esrrb	Mpp3	Tcf4	Slc39a8	Apol8
Nanog	Srgn	Duox2	Zeb2	Ece1	Trp53i11	Ldlrap1
Spock2	Soat2	Gata2	Gli3	Lfng	Kptn	Ccr4
Mpp3	Tmprss2	Dppa4	Fam131b	Dll3	T	Cbfa2t3
Lemd1	Mybph	Gabarapl1	Cntfr	Pknox2	Akap2	Mybph
Bcl11b	Afp	Gata3	Cabp7	Hoxb3	Dennd1c	Gjb3
Hpca	Neil2	Grhl3	Rcn2	Nrp1	Mttp	Gata2
Myb	Hkdc1	Mgat4b	Nes	Cdh2	Abcc2	Extl1
Spata24	Gdpd5	Slc46a1	Peli2	Akap2	Jag1	Hpca
Syt11	Efnb1	Upp1	Nyap1	Kdr	Npl	Nr4a1
Nes	Rbp4	Satb2	Lhpp	Add3	Car7	Pfkp
Igsf9b	Rhpn2	Kcnk6	Nfasc	Phldb2	Slc22a23	Zfp42
Nfatc4	Folr1	Erbb3	Wnt8a	Zcchc24	Foxa1	Trappc2
	Tcn2	Eng	Zswim6	Rcn2	Prdm1	Iffo2
	Pkp3	Ranbp17	Bcl11a	Col23a1	Ffar4	Gsto1
	Neu1	Ahnak	Pak1	Zswim6	Bend5	Slc44a1
	Bend5	Ddah1	Hdgfrp3	BC089491	Rhpn2	Eng
	Mum1l1	Cpne3	Six4	Cdon	Palm3	Plaur
	Sec14l2	Rdm1	Gprc5b	Pcsk5	Prodh2	Rnf128
	Lima1	Btbd19	Sort1	Rhobtb3	Pitx2	Man1c1
	Fam84b	Rinl	Pls3	Has2	Mtus1	Asns
	Rab3il1	F2rl1	Jag1	Ehbp1l1	Sec14l2
	Pla2g12b	Pigm	T	Uba7	Tmem140
	Mreg	Triml2	Prps1	Gli2	Nptx2
	Zc3hav1	Hpca	Camkv	Cdk6	Neu1
	Ctsc	St6galnac6	Zik1	Pdlim4	Tdh
	Scn3b	Rbm20	Lmx1b	Ppic	Pgpep1
	Mttp	Pmvk	Shank1	Mapre2	Foxa3
	Plekha6	Itga7	Phf6	Rspo3	Kitl
	Adora2b	Nr4a1	Nav2	St3gal5	Tcn2
	Myo7a	Ankrd33b	Igdcc3	Esam	Hsd17b14
	Folr2	Vill	Mad2l1	Slc22a23	Slc23a3
	Stard4	Plec	Nrxn2	Fbn2	Dnajb13
	Foxa3	Pmepa1	Bcorl1	Pcdh19	Mtmr11
	Man2b2		Lemd1	Flnc	Btg1
	Atp8a1		Syt11	Plekho1	Dll1
	Per2		Trim46	Aifm2	Espn
	Slc7a8		Trp53i11	Six4	Slc2a2
	Akap2		Tcf4	Zfp521	Fam84b
	Vwce		Rfx3	Nfkb1	Sgk1
	Has2		Map1b	Vim	Rhpn1
	Il27ra		Efna5	Cdh11	Sccpdh
	Npl		Sfrp2	Igdcc3	Lima1
	Irs4		Pknox2	Slit3	Atp7b
	Palm3		Ldhb	Gpr183	Sgk3
	Bmp2			Rab8b	Chrd
	Arhgef5			Efnb1	Plekhg6
	Sox7			Rftn1	Efnb1
	Sall2			Leprel1	Amn
	Myo6			Prrx2	Lysmd4
	Wnt3			Letmd1	Cpn1
	Abcc2			Evc2	Ccdc152
	Rcn3				Slc7a8
	Ccdc142				Ly75
	Dnajc22				Myo6
	Prdm1				Arhgef5
	As3mt				Gpr108
	Irf1				Gpr75
	Cyb5r2				Scn3b
	Glrx				Dlk1
	Mtus1				Ihh
	Ptpn21				Myo7a
	Tnfaip8				Ccdc142
	Rab11fip5				Pdia5
	Rab20				Il22ra1
	Reep6				Ccdc153
	Epas1				Cobll1
	Atp7b				Neil2
	Nxf7				Dennd5b
	Sccpdh				Dpp4
	Pdia5				Cpm
	Zic3				Synj1
	Hhex				Vwce
	Slc22a23				Man2b2
	Taok3				Cdo1
	Slc39a8				Tnfaip8
	Pdgfra				Igfbp5
	Dennd1c				Arfgap3
	Tor2a				Rab20
	Col23a1				Ctsc
	Synj1				Bmp2
	Rgs16				Stard4
	Slc40a1				Reep6
	Zdhhc9				Nab2
					Phldb2
					Bnipl
					Golt1a
					Bmf
					Gsn
					Mreg
					Nfkb1
					Wdr81
					Fam107b
					Nxf7
					Doc2b
					Cdhr2
					Herc3
					Rgs3

## Sheet: Sheet4
Table S4. Transcriptionally decoupled genes identified in germ layers
E6.5Epi	E6.5VE	E6.5ExE	E7.5Ect	E7.5Mes	E7.5End	E7.5ExE
Acvr1b	Abcc1	A4galt	Abcg1	Acvr1b	Abcc10	Acvr1b
Adamtsl4	Acvr1b	Abcc10	Abhd2	Adam15	Acvr1b	Adamts10
Adhfe1	Adamts10	Acvr1b	Acvr1b	Adamts1	Adam15	Adamtsl4
AI506816	Adamtsl4	Adamtsl4	Adamts10	Adamts9	Adamtsl4	AI506816
AI661453	Adhfe1	Adhfe1	Adamtsl4	Adamtsl4	Ahdc1	AI661453
Apc2	Aff1	AI506816	Adrbk2	Adck1	AI506816	Akap13
Asic4	AI506816	AI661453	Afap1	Adcy6	AI661453	Als2cl
Atp4a	AI661453	Ankrd50	Agtpbp1	Ahdc1	Ankrd60	Apc2
Atp8b2	AK129341	Apc2	Ahdc1	AI661453	Apc2	Arap2
B4galnt4	Akap10	Apcdd1	AI661453	Ajap1	Apcdd1	Arhgef12
Bach1	Angptl2	Arhgap23	AK129341	AK129341	Arhgap23	Arid5a
BC030336	Apc2	Arhgef11	Alg10b	Alms1	Arid4a	Arntl2
BC048403	Arhgap23	Arid5a	Apc2	Alpk3	Armcx4	Atp2c2
BC053749	Arhgap39	Atp8b2	Arhgap23	Apc2	Bcl6b	Atp8b2
Bcl11b	Arid1b	B4galnt3	Arhgap32	Arhgap23	Bcorl1	B4galnt3
Bcl9l	Arid5a	Bach1	Arhgef10l	Arhgap32	Best1	Bcl9l
Car9	Armc9	Bahcc1	Arhgef12	Arhgef16	Cbx4	Ccdc88c
Cdan1	Armcx4	Bahd1	Arid4a	Arid5a	Cc2d2a	Ccr4
Cdkn1b	Arrb1	BC030336	Arid5a	Armcx4	Ccdc142	Cdcp1
Chd2	Atg16l2	BC053749	Arl15	Asb1	Ccdc88c	Cep350
Clip2	Atp8b2	Bmpr2	Asic4	Asic4	Ccnj	Cgn
Cntrob	Bahcc1	Cacng7	Atp10d	Atp8b2	Chrna10	Clip2
Crb2	BC048403	Car9	Atp8b2	Atrnl1	Clip2	Cxcr5
Cxcl16	Bcat1	Ccdc88c	Atrnl1	Bahd1	Cnn1	Dag1
Dact2	Bcl11a	Ccnj	Bach1	BC048403	Col27a1	Ddhd1
Dag1	Bcl11b	Cdan1	Bai2	Bmpr2	Cpeb4	Dennd4c
Dgke	Best1	Cdk19	Baz1a	C1qtnf5	Cxcl16	Dgke
Dmxl1	Cacng7	Cgn	BC018242	Car9	Dag1	Diap3
Dnajb5	Cacng8	Chd3	BC053749	Cbx4	Ddi2	Dmrta2
E2f2	Cbx6	Chd6	Bcl11b	Cbx6	Dennd4c	Dmxl1
Elk4	Cc2d2a	Clcn5	Bcl9l	Ccdc88c	Diap3	Dpy19l3
Eml2	Ccdc142	Clip2	Bicd2	Cdk19	Dll1	Dst
Ercc6	Ccdc65	Cnn1	Bzrap1	Cdon	Dst	Duox2
Esrra	Ccdc88c	Col4a1	Cacnb1	Cep350	E2f2	Dysf
Etv3	Cdc14a	Daam1	Cacng8	Chic1	Elk4	E2f2
Fam131b	Clip2	Dact2	Cadm3	Clcn2	Eml2	Elk4
Fam83g	Cmklr1	Dag1	Car9	Clip2	Ephx3	Endov
Fam83h	Cnksr3	Dagla	Cbx4	Col13a1	Ern1	Epha2
Fcer2a	Cnn1	Dennd4c	Cc2d2a	Col27a1	Fads2	Ephx3
Fhod1	Col27a1	Dgke	Ccdc177	Col5a1	Fam115a	Ercc6
Fosl1	Cpeb4	Dmxl1	Ccdc88a	Crtc3	Fam222a	Ern1
Fryl	Crmp1	Dnahc7a	Ccdc88c	Csrnp1	Fam69b	Etv3
Furin	Cxcl12	Dnahc7b	Cchcr1	Ctif	Fcer2a	Fam222a
Gabbr1	Cxcl16	Dpy19l3	Cdan1	Cuedc1	Foxo3	Fam83h
Gal3st4	Cyp4f17	Dqx1	Cdk19	Dag1	Fscn2	Fbrsl1
Gapdhs	Dag1	Dysf	Cdon	Ddhd1	Gabbr1	Fcer2a
Gli1	Ddhd1	E2f2	Cep350	Dennd4c	Gal3st4	Fosl1
Gltscr1	Dennd2a	Elk4	Chd2	Dgke	Gan	Fosl2
Glyctk	Dennd4c	Endov	Chic1	Dmxl1	Gapdhs	Foxk1
Gpc2	Dgke	Ercc6	Chst3	Dock9	Gltscr1	Fryl
Gpr146	Dnahc7b	Ern1	Clip2	Dpy19l3	Gpam	Fscn2
Gpr162	Dnajb5	Etv3	Cntrob	Dpy19l4	Gpc2	Gabbr1
Hdac11	Dst	Fam13b	Cplx2	Dst	Gpr146	Gan
Hnf1a	E2f2	Fam222a	Crtc3	Edem3	Hist1h2be	Gk5
Hspa12b	Elk4	Fbrsl1	Csrnp1	Efha2	Hnrnpr	Gltscr1l
Hspg2	Endov	Fcer2a	Ctif	Eif2ak3	Hs3st3b1	Gpr146
Iba57	Epas1	Fosl2	Cxcl16	Elk4	Hspa12b	Has1
Igf2as	Ern1	Foxj2	Daam1	Enox	Hspg2	Hnf1a
Igsf9b	Fads2	Frmd6	Dact2	Epg5	Igf1r	Hspa12b
Irf2bp2	Fam19a5	Fryl	Dag1	Epha2	Itgae	Iba57
Itga6	Fam222a	Fscn2	Dcaf10	Ercc6	Kcnc3	Igf1r
Jmy	Fat1	Gabbr1	Dennd4c	Ern1	Kcnq1	Il17rd
Kat6a	Fcer2a	Gal3st4	Dgke	Esrra	Kcnq1ot1	Kcnq1ot1
Kat6b	Fndc5	Gan	Diap3	Etl4	Kif13b	Kif13b
Kcnc3	Fosl1	Gapdhs	Dip2c	Fam131b	Kif26a	Kif1c
Kcng3	Fosl2	Gata4	Dlgap3	Fam222a	Kif3c	Kif26a
Kcnq1ot1	Foxo3	Gk5	Dmxl1	Fam83g	Kirrel	Kif3c
Kdm4a	Frmd6	Gltscr1	Dnajb5	Fam83h	Klrg2	Kifc5b
Kif1c	Frs3	Gpr146	Dpy19l3	Fbxl17	Ksr1	Klf11
Kif3c	Fscn2	Grik3	Dst	Fcer2a	Lcor	Klhl26
Kifc5b	Fst	Has1	Dstyk	Fosl1	Limk1	Klrg2
Klrg2	Gabbr1	Hnf1a	Dusp5	Fosl2	Lipe	Ksr1
Lemd1	Gabra3	Hspa12b	Dzip1	Foxo3	Lmbr1l	Lcor
Lemd2	Gal3st4	Hspa1l	E2f2	Fscn2	Lpcat1	Lipe
Lix1l	Gan	Hspg2	Edem3	Fyco1	Mamdc4	Lmbr1l
Lrp8	Gli1	Htt	Efha2	Gabbr1	Mark4	Lpar2
Lrrc71	Gls2	Igf1r	Elk4	Gabbr2	Mast1	Lrfn1
Mafk	Glt1d1	Igsf9b	Elmsan1	Gan	Mef2d	Lrig2
Mamdc4	Gltscr1	Il17rd	Eml2	Gapdhs	Megf8	Lrp8
Mark4	Gltscr1l	Inf2	Engase	Gk5	Mgat5	Lysmd4
Mast1	Gpam	Ino80d	Enox	Glra4	Mical3	Malt1
Megf8	Gpc2	Irf2bp2	Epg5	Gltscr1l	Mid1	Mamdc4
Miat	Gpr124	Isoc2a	Epha2	Gpr146	Msi1	Maneal
Mphosph9	Gpr146	Itgae	Ephb2	Gpr161	Mypop	Map3k1
Msi2	Gpt2	Jmy	Ercc6	H2-T24	Mzf1	Mark4
Mtx3	Grhl2	Kcnc3	Ern1	Helb	Ncrna00085	Mast1
Mvp	Grik3	Kcng3	Esrra	Helz2	Nespas	Mef2a
Mypop	H2-T24	Kcnq1ot1	Etv3	Hoxb3	Nlrp12	Megf8
Mzf1	Has1	Kctd16	Evi2b	Hspa12b	Nme9	Mgat5
N4bp2	Helb	Kdm4a	Fam131b	Igf1r	Nol3	Mical3
Nat8l	Hip1	Kif13b	Fam13b	Il17rd	Notch3	Mink1
Nckap5l	Hist1h2be	Kif1c	Fam222a	Inpp4a	Npas1	Mybph
Ncrna00085	Hs3st1	Kif26a	Fam65a	Insr	Nr4a2	Mypop
Nlrp12	Hs3st3b1	Kif3b	Fam83g	Irx1	Nrip1	Ncrna00085
Nme9	Hspa12b	Kif3c	Fam83h	Itga9	P2rx5	Nespas
Notch3	Hspa1l	Kifc5b	Fbrsl1	Itgae	Paqr3	Nf1
Npas1	Hspg2	Kirrel	Fcer2a	Jmy	Pcnx	Nipal3
Nynrin	Igf1r	Klf13	Fcho2	Kat6b	Pcolce	Nlgn2
Otud7b	Itga6	Klhl26	Fhdc1	Kcnc3	Pdpr	Nlrp12
P2rx5	Itgae	Klrg2	Fign	Kcnk3	Pdzrn3	Nme9
Pdpr	Itgb7	Ksr1	Fndc3b	Kcnq1	Pigg	Nol3
Pgbd5	Kcnc3	Lama1	Fnip2	Kcnq1ot1	Plekha7	Nrip1
Phf21b	Kcng1	Lcor	Fosl1	Kif13b	Prss48	P2rx5
Plekha7	Kcnq1	Lemd2	Foxo3	Kif1a	Ptch1	Pcdh1
Plin5	Kcnq1ot1	Lipe	Foxp4	Kif1c	Ptger4	Pcnx
Ppp1r3f	Kif13b	Lmbr1l	Frem1	Kif26a	Ptpn3	Pdpr
Ppp1r9b	Kif3c	LOC547349	Fryl	Kif26b	Qrich2	Phc3
Rassf3	Kifc1	Lonrf1	Fyco1	Kifc5b	Rbpj	Pigg
Rbm47	Kifc5b	Lpar2	Gabbr1	Kirrel	Rn45s	Pik3c2b
Rdh5	Klrg2	Lrig2	Gan	Klf12	Rnf223	Pla2g4c
Rictor	Ksr1	Lrp8	Gapdhs	Klhdc5	Rufy3	Plcxd1
Rn45s	Lcor	Lrrc71	Gfpt1	Klhl29	Rundc3a	Plekha7
Rnf165	Lemd1	Mamdc4	Gli1	Klrg2	Sh3bp2	Plin5
Rnf169	Limk1	Mark4	Glra4	Ksr1	Shank3	Ppargc1b
Rnf223	Lin28b	Mast1	Gltscr1	Lama5	Shh	Proser2
Rundc3a	Lmbr1l	Mdfi	Glyctk	Lcor	Simc1	Prss48
Sash1	Lpcat1	Megf8	Gpam	Lcorl	Sipa1l3	Ptpn3
Sav1	Lphn2	Mgat5	Gpr124	Lemd3	Sla2	Qrich2
Sema3f	Lpin1	Miat	Gpr146	Lnpep	Slit3	Rassf8
Sh3bp2	Lrfn1	Mn1	Gpr161	Lonrf1	Solh	Rbpj
Sla2	Lrp4	Mphosph9	Gpr162	Lpar2	Spats1	Rdh5
Smad6	Lrp8	Mroh1	Gramd4	Lrfn1	Srcin1	Ren1
Socs7	Lrrc20	Msi1	Has2	Lrp2	Strn	Ren2
Spats1	Mamdc4	Msi2	Hcn4	Lrp4	Syde2	Rev3l
Syde2	Map3k9	Mtx3	Helz2	Lrp8	Tatdn2	Rfx5
Syt7	Map9	Mypop	Hipk3	Macf1	Tbc1d8	Rn45s
Tatdn2	Mark4	Myrf	Hist1h2be	Mafk	Tfap4	Rnf169
Tbc1d2	Mast1	Nckap5l	Hivep1	Malt1	Tiam1	Rnf223
Tbc1d8	Med13l	Ncrna00085	Hnf1a	Mamdc4	Tmem150b	Rpia
Tbcel	Mertk	Nespas	Hspa12b	Map1a	Trcg1	Rundc3a
Tead1	Mgat5	Nipal3	Hspg2	Mast4	Trip11	Rusc2
Tmem150b	Miat	Nlgn2	Igsf9b	Mbd2	Trpc2	Sash1
Tmem245	Mical3	Nlrp12	Ikzf4	Mbnl1	Trpm4	Sbk1
Tmprss6	Mid1	Nme9	Il17rd	Med13l	Tsku	Sdcbp2
Tpcn2	Mmaa	Nmnat2	Insr	Megf8	Ttll10	Secisbp2l
Trio	Mmp25	Notch2	Irf2bp2	Mfap3l	Ttyh2	Sh3tc1
Tub	Mpp3	Notch3	Itga6	Mfrp	Ubash3a	Sipa1l3
Vapb	Msi1	Nt5dc3	Itgae	Mfsd4	Usp31	Slc22a5
Vegfa	Mypop	Os9	Itpr1	Mgat5	Usp35	Slc37a1
Wdfy3	Mzf1	P2rx5	Jag1	Mical3	Usp53	Slc43a2
Wnt2b	Ncrna00085	Pank3	Jmy	Mtx3	Vav2	Smarcc2
Xkr6	Ncs1	Pbx4	Kat6a	Mvb12b	Vps13c	Sp4
Zbtb18	Nlrp12	Pcolce	Kat6b	Mvp	Wdfy2	Spats1
Zbtb39	Nme9	Pdpr	Katnal2	Mypop	Wnt2b	Ston1
Zfhx3	Nol3	Pex26	Kcnc3	Mzf1	Wnt4	Svil
Zfp202	Notch3	Pfkfb3	Kcnq1ot1	Ncrna00085	Zbtb16	Syt7
Zfp236	Npas1	Pgbd5	Kif13b	Nespas	Zbtb24	Taf15
Zfp382	Npcd	Phc3	Kif1c	Nme9	Zc3h12c	Tbc1d8
Zfp597	Nr4a2	Phf21b	Kif26a	Nos1ap	Zc3h3	Tmcc3
Zfp608	Ntn3	Pik3c2b	Kif3c	Npcd	Zcchc4	Tmem150b
Zfp628	P2rx5	Pik3ca	Kifc5b	Nr4a2	Zdhhc1	Tmem245
Zfp787	P4ha2	Pla2g4c	Kirrel	Nron	Zfhx3	Tnrc18
Zfp862	Pcolce	Plcxd1	Klhdc5	Nt5dc3	Zfp111	Trcg1
Zscan2	Pdpr	Plekhm2	Klhl18	Nuak1	Zfp146	Trip11
Zscan25	Pfkfb3	Plin5	Klrg2	Osbpl8	Zfp169	Trp53inp1
	Pgbd5	Pmepa1	Kremen1	P2rx5	Zfp407	Trpc2
	Phc3	Pnpla1	Lcor	Pdpr	Zfp462	Trpm4
	Phf15	Polq	Lemd1	Phc3	Zfp689	Ttc7
	Phf21b	Pot1b	Lipe	Pigg	Zfp790	Ttyh2
	Pianp	Pou2f1	Lmtk2	Pik3c2b	Zfp963	Tulp4
	Pigg	Ppargc1b	Lmx1b	Pik3cb	Zfr2	Ubash3a
	Plec	Ppp1r3f	Lonrf1	Pik3r1	Zscan2	Ugt1a1
	Plekhm2	Prdm15	Lrfn1	Pla2g4c	Zscan25	Usp53
	Plin5	Prss48	Lrig2	Plag1	Zswim6	Vav2
	Pnpla1	Ptch1	Lrp1	Plcxd1		Vps13c
	Ppp1r9b	Ralgapa2	Lrp4	Plekha7		Vps13d
	Prss48	Rapgef2	Lrp8	Plekhm2		Wnk2
	Ptch1	Rdh5	Mafk	Polq		Wnt2b
	Ptpn3	Rev3l	Malt1	Pot1b		Wnt4
	Pvrl1	Rictor	Mamdc4	Ppard		Zfhx3
	Pvt1	Rn45s	Maml3	Ppfia4		Zfp369
	Qrich2	Rnf157	Man2a1	Prdm11		Zfp597
	Ralgps1	Rnf169	Map1a	Prkce		Zfp870
	Rarg	Rnf223	Map3k1	Prox1		Zfp963
	Rasgrp4	Rpia	Map3k9	Prss12		Zscan25
	Rasip1	Rtkn	Mark4	Ptpn3
	Rassf8	Rundc3a	Mast1	Qrich2
	Rdh5	Sbk1	Mast4	Rasal2
	Rn45s	Sec14l2	Mbd2	Rbm20
	Rnf165	Sema3f	Mbnl2	Rbpj
	Rnf223	Sema7a	Mcmdc2	Rdh5
	Rnft2	Serpine1	Med13l	Rimbp2
	Rundc3a	Sipa1l3	Mef2d	Rn45s
	Sacs	Sla2	Megf8	Rnf165
	Scube2	Slc43a2	Mgat5	Rnf223
	Sema4d	Smarcd3	Mgat5b	Rnft2
	Sema7a	Sned1	Miat	Robo3
	Sepsecs	Sox11	Mical3	Rpia
	Sesn3	Spats1	Mink1	Rufy3
	Setd7	St3gal3	Mphosph9	Rundc3a
	Sh3bp2	Stat2	Msi1	Sacs
	Simc1	Strn	Mtmr10	Sdcbp2
	Sla2	Syt7	Mtr	Sdk2
	Smarcd3	Taf15	Mtx3	Setbp1
	Snx29	Tapt1	Mvb12b	Shank3
	Soga2	Tbc1d16	Mvp	Shb
	Sox11	Tbc1d8	Mylip	Sla2
	Sox13	Tfap2a	Mypop	Slc39a14
	Spats1	Tiam1	N4bp2	Slc43a2
	Srcin1	Tmem245	Nat8l	Slc45a3
	Srl	Tmem87b	Nckap5l	Sned1
	Strn	Tnrc18	Ncrna00085	Sntb2
	Stx2	Tpcn2	Nespas	Snx30
	Sult2b1	Trim62	Nf1	Spats1
	Syt14	Trip11	Nfib	Srrm4
	Taf4b	Trpc2	Nme9	St6galnac2
	Tbc1d16	Trpm4	Nol3	St8sia2
	Tbc1d8	Tsix	Notch3	Strn
	Tec	Ttyh2	Nova2	Stxbp5
	Tgfbr2	Ubash3a	Npas1	Sult2b1
	Tmem140	Ugt1a1	Nrip1	Svil
	Tmem150b	Usp35	Nron	Syde2
	Tpcn2	Usp53	Nrp2	Syne2
	Trcg1	Vegfa	Nt5dc3	Tatdn2
	Trpc2	Wdfy3	Obsl1	Tbc1d12
	Tsku	Wnt11	P2rx4	Tbc1d8
	Ttyh2	Wnt2b	P2rx5	Tbcel
	Ubash3a	Xist	Pcnx	Tbx5
	Urgcp	Zadh2	Pdpr	Tex2
	Usp31	Zbtb39	Pex26	Tgfbr3
	Usp53	Zbtb4	Phc3	Tiam1
	Vav2	Zbtb40	Pigg	Tmcc2
	Vps13c	Zfhx3	Pik3c2b	Tmem150b
	Wars2	Zfp174	Pik3cb	Tmem245
	Wdfy2	Zfp202	Pitpnm2	Tmprss6
	Wdr91	Zfp236	Pkd2l2	Tnrc18
	Wnt2b	Zfp334	Pla2g4c	Tpcn2
	Wnt5b	Zfp369	Plag1	Trabd2b
	Xkr6	Zfp395	Plekha7	Tram2
	Zbtb24	Zfp46	Plekhm2	Trcg1
	Zfhx3	Zfp516	Plin5	Trio
	Zfp111	Zfp597	Polq	Trip11
	Zfp146	Zfp628	Pot1b	Trp53inp1
	Zfp235	Zfp704	Ppard	Ttyh2
	Zfp369	Zfp787	Ppfia4	Tub
	Zfp39	Zfr2	Ppp1r3f	Ugt1a1
	Zfp462	Zscan25	Ppp1r9a	Ugt1a2
	Zfp467		Prdm11	Usp2
	Zfp689		Prkab2	Usp53
	Zfp697		Prox1	Utrn
	Zfp790		Prx	Uty
	Zfp870		Ptpn3	Vegfa
	Zfp963		Qrich2	Vps13c
	Zfr2		Rab11fip4	Vps13d
	Zic5		Rasal2	Vwa5b1
	Zscan2		Rbm24	Whrn
	Zscan25		Rbpj	Wnt4
			Rdh5	Xkr6
			Reck	Ythdc2
			Rfx5	Zbtb4
			Rgma	Zbtb44
			Rn45s	Zcchc2
			Rnf165	Zfhx3
			Rnf169	Zfp169
			Rnf223	Zfp236
			Rreb1	Zfp369
			Scn8a	Zfp407
			Scrt2	Zfp462
			Secisbp2l	Zfp608
			Sema3f	Zfp628
			Sema6b	Zfp827
			Setbp1	Zfp862
			Sfxn5	Zmym6
			Sh2b2	Zscan2
			Sh3bp2	Zscan20
			Shank1	Zscan25
			Shf	Zswim6
			Sik1
			Sipa1l2
			Six3
			Six3os1
			Skil
			Sla2
			Slc16a6
			Slc22a12
			Slc37a1
			Slc39a14
			Slc43a2
			Slc4a8
			Smad6
			Smad7
			Smarcc2
			Smarcd3
			Sntb2
			Snx13
			Socs7
			Solh
			Spats1
			Spry4
			Srcin1
			Srrm4
			St5
			Stk10
			Stox2
			Strn
			Syde2
			Syne2
			Syt14
			Syt7
			Taf15
			Tapt1
			Tatdn2
			Tbc1d2
			Tbc1d2b
			Tbc1d8
			Tbcel
			Tbx3
			Tecpr1
			Tenm4
			Tex2
			Tfap2a
			Thcytx
			Tiam1
			Tmcc2
			Tmem145
			Tmem150b
			Tmem245
			Tmem87b
			Tmprss6
			Tnrc18
			Tpcn2
			Traf3
			Trip11
			Trpc2
			Ttbk1
			Ttc7
			Ttyh2
			Tub
			Tulp4
			Usp13
			Usp53
			Uty
			Vamp4
			Vapb
			Vegfa
			Vps13c
			Vps13d
			Wdfy2
			Wdr91
			Whrn
			Wipf1
			Wnt2b
			Wnt4
			Wnt6
			Xist
			Xkr6
			Zbtb10
			Zbtb4
			Zbtb40
			Zbtb44
			Zc3h12c
			Zc3h3
			Zcchc2
			Zfhx3
			Zfp109
			Zfp169
			Zfp202
			Zfp362
			Zfp369
			Zfp407
			Zfp516
			Zfp597
			Zfp628
			Zfp787
			Zfp810
			Zfp862
			Zfp939
			Zhx2
			Zmym6
			Znrf1
			Zscan2
			Zscan20
			Zscan25
			Zswim6
			Zxdc

## Sheet: Sheet5
Table S5. Bivalent genes identified in germ layers
E6.5Epi	E6.5VE	E6.5ExE	E7.5Ect	E7.5Mes	E7.5End
Pcdhga11	Pcdhga11	Aatk	Tmem255a	Pcdhga11	Hoxa3
Hoxb3	Prdm12	Abat	Itga7	Pcdhga10	Prdm12
Hoxa10	Lhx5	Abca14	Efnb1	Pcdhgb7	Hoxd11
Pcdhga10	Wt1	Abca2	Fam150b	Pcdhgb8	Hoxc9
Skor2	Cilp2	Abca3	Hoxa10	Pcdhga12	Pax5
Hoxa3	AI314831	Abcb4	Wnt2	Prdm13	Dlx4
Pcdhgb7	Lhx6	Abcb9	Ush1g	Pcdhgb6	Wnt10a
Pax5	Pax5	Abcc3	Dlk1	Skor2	Cilp2
Sim1	Pax6os1	Abcc8	Nol3	Pcdhga4	Bcan
Hoxc10	Dlx1as	Abcg1	Irx4	Pcdhga5	Hoxc10
Pcdhga12	Pcdhga10	Abcg4	Irf5	Pax5	Lhx6
Evx2	Sim1	Abhd15	Klrg2	Pcdhga9	Lhx5
Pcdhgb6	Dlx4	Abhd6	Duox1	Hoxa10	Mb21d1
Pcdhga9	Hap1	Abhd8	Nsg1	Pcdhga8	Hoxb3
Nol3	Tfap2e	Ablim2	Pcdhac2	Pcdhgb4	Tlx1
Hoxd11	Hoxd3	Acaa1b	Eva1c	Nol3	Hoxb9
Pcdhga8	Lhx2	Acan	Gdnf	Tfap2d	Evx2
Mb21d1	Trpm8	Acer2	H2afy	Mb21d1	Tal1
Hoxd3	Wnt10b	Ache	Kirrel2	Hoxd11	Prdm13
Pcdhgc3	Dbx1	Acot5	Pcdhga10	Hoxa3	Slc6a5
Pcdhga5	Kcnh3	Acot6	Bcl3	Tal1	Nxph4
Ikzf3	Wnt3a	Acpl2	Pthlh	Lhx6	Hsf4
Pcdhgb8	Pax1	Acss1	Pcdhga4	Sox17	Wt1
Prdm13	Alx1	Actn3	Sidt1	Prdm14	Dbx1
Dlx6as1	Nr2e1	Acvr1c	Kcnk10	Barx2	Kcnh3
Pcdhgc4	Barx2	Acvrl1	Slc6a2	Prdm8	Pax6os1
BC061194	Ptprs	Ada	Adamtsl3	Prss16	AI314831
Ihh	Vsx2	Adad1	Myrip	Tlx1	AI854517
Prdm8	Tfap2a	Adam11	Cdx1	Slc6a5	Vax2os1
Tlx1	Slc6a5	Adam12	Rbpjl	Dlx6as1	Onecut3
Pitx3	Pax3	Adam23	Prkar2a	Evx2	Tbx5
Pax1	Osr2	Adam33	Nphs1	Gnal	Lhx2
Tradd	Pianp	Adamts1	Chrdl2	Fam150b	Sim2
Zic4	Tal1	Adamts14	Col13a1	Pax1	Nr2e1
Osr2	Ptrf	Adamts15	Prdm14	Pcdhgb5	Wnt10b
Hoxc9	Hoxb9	Adamts16	Bean1	Sim1	Grid1
Pcdhga4	Lfng	Adamts17	Jakmip3	Pdx1	Tfap2e
Prdm12	Rbpjl	Adamts18	BC021891	Kirrel3	Pcdhga11
Vgll2	Kcnk12	Adamts19	Lhx6	Zic4	Vsx2
Osr1	Grid1	Adamts2	Cilp2	Sidt1	Skor2
Gbx1	Prdm8	Adamts20	Kirrel3	Osr2	Vax2
Klrg2	Slc24a4	Adamts3	Tradd	Hoxd3	Pax1
Prdm14	Pitx3	Adamts5	Kcnq1	Shh	Dmbx1
Tal1	Pcdhga12	Adamts8	Entpd2	Hoxc10	Alx4
Dmbx1	Trp73	Adamtsl3	Nxph4	Dmrt3	Six6
Hoxb9	Efhd1	Adap1	Pygo1	Itgb3	Pax3
Lhx6	Dlgap2	Adap2	Hoxa3	BC061194	Tbx21
Tbx5	Mdga1	Adarb1	Wnt3a	Dmrta2	Pax6
Onecut2	Insrr	Adck3	Col19a1	Pax6os1	Onecut1
Trp73	Pigz	Adcy1	Atp6v1c2	Pcdhgb2	Kirrel2
Barhl2	Gata2	Adcy2	2024-09-05	Prdm12	Duox2
Tbx15	Cacna1g	Adcy3	Fosl1	Lhx5	Ppp1r1b
Barx2	Pax7	Adcy4	Pigz	Vgll2	Skor1
Igfbpl1	Six6	Adcy5	Comp	Nxph1	Hoxa10
Irx4	Gnal	Adcy6	Wnt7a	Ghsr	Nol3
Lhx2	Dmbx1	Adcy8	Prdm8	AI854517	Osr1
Pax3	Lhx8	Adcy9	Zfp9	BC068157	Ptrf
Hoxc13	Nptx1	Adcyap1r1	Gjb2	Dmbx1	Otp
Pcdhgb5	Vax2os1	Add3	Cpm	Hsf4	Nptx1
Cilp2	Mb21d1	Adora1	Emilin3	Ank1	Ecel1
Pcdhgc5	Emx1	Adora2a	Gcgr	Cyp24a1	Wnt3a
Matn4	Lhx9	Adora2b	Bai1	Dlgap2	Rbpjl
Sim2	Esrrb	Adprhl2	Grem1	Chrm3	Tfap2c
Dlx1as	Matn4	Adra1a	Cdx4	Slc9a2	Tbx1
Vax2os1	Crabp1	Adra1b	Dusp8	Nr2e1	Ntrk1
Sfi1	Rn45s	Adra1d	Sfi1	Sfi1	Rn45s
Rn45s	Sfi1	Adrbk2	Rn45s	Rn45s	Sfi1
Vax1	Foxl2os	Adssl1	Grid1	Tal2	Kcnk4
Fam150b	Kbtbd11	Aebp1	Ntng2	Car7	Nsg1
H2afy	Tfap2c	AF529169	Pcdhgc5	B4galnt2	Prdm8
Slc6a5	Gad1	Afap1	Ptrf	Adamts8	Matn4
Shh	Prmt8	Afap1l2	Pcdhga9	Dlx4	Dmrta2
Dmrta2	Sim2	Aff2	Dlgap2	Efhd1	Hoxd3
Tbx20	Ebf2	Agap2	Cyp46a1	Dmrt2	Gata2
Cpm	Mapk12	Agfg2	Amn	Rbpjl	Efhd1
Rbpjl	Crhr1	Ahrr	Irf4	Alx4	Dhh
En1	Hpcal4	AI115009	Nkpd1	Pitx3	Gnal
AI854517	Pax6	AI118078	Hsf4	Kcns1	Pigz
Vax2	Fam150b	AI314831	Pax5	Pcdhga7	Itga7
Sobp	Osr1	AI464131	Ecel1	Gbx1	Lhx8
Emx2os	Gfi1	AI593442	Gnal	Sobp	Sim1
Ecel1	Foxn4	AI848285	Rap1gap2	Gfra1	Tnfaip2
B4galnt2	Gata5	AI854517	Gfod1	Hoxd4	Tbx15
Lmx1a	Alx4	AI854703	Aldh1a3	Mkx	Chrdl2
Scarf2	Lix1l	Aif1l	Kcna1	Kbtbd11	Crlf1
Pcdhgb4	Shox2	Aifm3	Matn4	Wnt10a	Trp73
Six3	Nsg1	Aim1	Pcdhgc3	Cxcl14	Pcdhga10
Ebf2	Barhl1	Airn	Pcdhga11	Nefh	Barhl1
Pygo1	Hic1	Ajap1	Pcdhga8	Susd1	Lmx1a
Zfp9	Zfp536	Ak5	Mmp9	Wnt3a	Mdga1
Dmrt3	Tmem151a	Alcam	Fam163a	Onecut2	Pax7
Alx4	Ppp2r2c	Aldh1a2	Hs6st3	Sox7	Tfap2a
Gnal	Rasgrf1	Aldh1a3	Pax1	Myo5b	Pianp
Ddx43	Pcdhga5	Aldh1l1	Gata5	Dock8	Fam150b
Grid1	Camkk1	Aldh1l2	Wnt11	Hoxc9	Cxcl14
Emx2	Npas3	Alk	Atp12a	Tac1	Camkk1
Barhl1	Fam171a2	Alox12	Atf3	Grid1	Gad1
Tfap2e	Cyp24a1	Alox15	Cxcl14	Hoxb3	Kcnk12
Plk5	Comp	Alox5	Kndc1	Klrg2	Cacna1g
Lhx3	Pou3f2	Alpl	Shc3	Gpr50	Fam211b
En2	Ptpru	Alx1	Hoxb3	En2	Kbtbd11
Gad1	Rgs10	Alx3	Ppara	En1	AU022754
Prss16	C1ql1	Alx4	Sstr2	Dcdc2a	Hap1
Ush1g	Emx2os	Amer1	Coro6	AI314831	Hes3
Igf2	Tbr1	Amigo1	Fam65b	Myrip	Tfap2b
Tfap2d	Rtn4rl2	Amn	Ghsr	Tradd	Dlx3
Pcdhgb2	Emx2	Ank1	Pcdhgc4	Adamtsl3	Irf5
Gfi1	Efcc1	Ankrd13b	Ppp1r1b	Cdx4	Pitx3
Tbr1	Rspo2	Ankrd27	Wnt9b	Wt1	Barhl2
She	Vax2	Ankrd33b	Slc6a17	Kcnk4	Vgll2
Aldh1a2	Dmrta2	Ankrd34b	Wnt10a	Vax2os1	Emx1
Dlgap2	Nrn1	Ankrd44	Acvrl1	Tmeff2	Tbr1
Pitx1	Kcnj4	Ankrd53	Cacna1e	Col15a1	Ebf2
Mei1	Six3	Ankrd6	Ppp2r2c	Plekhd1	Dll4
Tbx1	Hsf4	Ankrd60	Adcy1	She	Nefh
Lmx1b	Lmx1a	Anks6	Ugt1a1	Tfap2b	Nxph1
Zc3hav1	Col26a1	Ano5	Gpr50	Tdrd5	Ppp2r2c
Nefh	Onecut2	Antxr1	Kdelr3	Osr1	Barx2
Pax6os1	Zfp503	Ap1g2	Zc3hav1	Ecel1	Osr2
Pcdhga7	Wnt9b	Ap3b2	Tbc1d30	Lhx2	Nfix
Nr2e1	Dll4	Apba1	Rem1	Six6	Gbx1
Notum	Dmrt2	Apba2	Car7	Phldb3	Efcc1
Sox17	Ppp1r1b	Apln	Rspo2	Tbx1	Htra1
Hs6st3	Barhl2	Aplp1	Camkk1	Duox2	Onecut2
Cdx2	Vsnl1	App	Batf3	Pcdhga3	Gfi1
Tbc1d30	Gad2	Aqp3	Col15a1	Flt3	Comp
Cdkn2a	Dhh	Ar	Pcdhgb7	Htra4	Ikzf3
Dchs1	Grik3	Arg2	Htra1	Trim2	Vax1
Kirrel3	Onecut1	Arhgap20	Ret	Tbc1d30	Nell1
Foxa1	Wnt7a	Arhgap26	Mras	Cdx2	Irx4
Col13a1	Acan	Arhgap33	Kcnk9	Trank1	Pcdhgb7
Spsb1	Atp12a	Arhgap8	Slfn5	Srd5a2	Crhr1
Lhx8	Tmem132c	Arhgef10	Dgkk	Tmem163	Foxl2os
Nxph4	Rgl3	Arhgef15	Cpne7	Lmx1a	Syt2
Lhx9	Kirrel3	Arhgef19	Sertm1	Gdnf	Rasgrf1
Irx1	Mkx	Arhgef26	Tmem132c	Vax2	Six3
Wnt3a	Ptpn5	Arhgef28	Chrna3	Rab20	Pde10a
Lhx5	Itga7	Arid3c	Kcnk12	Esrp1	2024-09-03
Msx2	AU022754	Arid5a	Trpc5	Tfap2e	Zfp536
Otp	Zkscan2	Arl5c	Shh	Tbx15	Gad2
Sidt1	Sobp	Arl8a	Onecut3	Cilp2	Prdm14
Bmi1	Pkp1	Armcx2	Sema7a	Ddah1	Tril
Trank1	Rapgef3	Armcx4	AU022754	Cpm	Atp12a
Shox2	Ebf3	Arnt2	Gbx1	Sypl2	Tmem132b
Onecut3	Shisa3	Arntl	Pcdhgb6	Matn4	Cacna1e
Ghsr	Slc30a3	Arsb	Laptm4b	Cpt1a	Hoxc13
Hsf4	Dmrt1	Asap1	Ntrk1	Gfi1	Otop1
Isl1	Zeb2	Asic1	Hoxc10	Pstpip2	Pax2
Hlx	Grin2a	Asic4	Cadm4	St8sia6	Dlx1as
Onecut1	Smoc2	Asphd2	Slc6a5	Otop1	Emilin3
Ntrk1	Pde10a	Astl	Itga11	Slc27a2	Slc24a4
Dmrt2	Myrip	Astn2	Dnaja4	Trp73	Plk5
Kcnk15	Prkcg	Atcay	Osr1	Foxa1	Col1a1
Pcdhac2	Sarm1	Atf3	Flt3	Fosl1	Dusp8
Dock3	Tbx1	Athl1	Col8a2	Celf4	Wnt7a
Hs3st3b1	Wnt6	Atoh8	Pitx2	Lingo2	Notum
Alx1	Adamts8	Atp10a	Slc7a10	Mocos	Cpne7
Itgb3	Mapt	Atp11a	Sim1	Wnt9b	Mkx
Ptrf	Pax2	Atp12a	Tdrd6	Six3	Insrr
Pcdhgb1	Cdh11	Atp1b1	Barx2	Fxyd7	Kcnj4
Dlx3	Sox6	Atp1b2	Nell1	Hoxc13	Zic1
Hhex	Prrxl1	Atp2a3	Nt5e	Nrg3	Crtac1
Foxl2os	Gdf6	Atp2b2	St8sia5	Otp	She
Gdnf	Nrip3	Atp2b3	Fam159a	Cntnap1	Lfng
Hoxd4	Smarcd3	Atp6v1c2	Lamp5	Igfbpl1	Gdf6
Zeb2	Dclk2	Atp8b1	Lipg	Dbx1	C1ql1
Sox6	Lhx4	Atp8b3	Robo3	Hhex	Alx1
Pdx1	Dmrt3	Atxn1	Prkg2	Mcin	Adra1d
Crhr1	Pdzd7	AU022754	Hhex	Barhl2	Elfn2
Pcdhga3	Lyzl4	Auts2	Ripply3	Sv2c	Kirrel3
Shc3	Tmem132b	B3galnt1	Ahnak	Parp12	Coro6
Hpse2	Khdrbs3	B3galt5	Tfap2c	Hs6st3	Spsb1
Col19a1	Klrg2	B3gat2	Kcnj4	Ntrk1	Hrk
Pou4f1	Atp6v1c2	B4galnt2	Syt6	Dock3	Epha10
Dnaja4	Nxph1	B4galnt4	Lox	Gad2	Mfsd2a
Dlk1	Dlk1	Bace2	Ifitm10	Arx	Hapln4
Fam159a	Prrx1	Bahcc1	Trp73	Shox2	Unc5a
Chrdl2	Hapln4	Bai1	Oxtr	Cacna1e	En2
Sox7	Atp8b1	Bai2	Ank1	Cpne7	Tmem163
Robo3	Agap2	Baiap3	Srd5a2	Slc12a5	Alx3
Adamtsl3	Cxcl14	Barhl1	Slc24a4	Rgs10	Atp6v1c2
Nr2f2	Ngfr	Barhl2	Duox2	Faah	2024-09-05
Gata2	Bcl11a	Barx2	Fam89a	Pak6	Kcnk9
Gata4	Mfsd2a	Batf3	Hoxd11	Ankrd33b	Lhx9
Sp8	Ccnd2	Bbc3	Ovol1	Chrdl2	Inhbb
Tfap2c	Wnt2	BC005764	Hr	Htr2c	Galnt16
Lhx4	Htra1	BC018242	Ethe1	Nlgn1	Slc30a3
Pcdha11	Eno2	BC021891	Lrfn2	Lhx3	Myrip
Chrm3	Emilin3	BC030476	Nat8l	Heyl	Trnp1
Pcdhga6	Lemd1	BC048602	Chrm3	Irx4	Hic1
Tbx2	Pthlh	BC068157	Lonrf3	Kirrel2	Dlgap2
Wnt10a	Shisa7	BC089491	Pcdhgb2	Cdkn2a	Ngfr
Jakmip3	Uchl1	Bcam	Pcdhga12	Ikzf3	Slc6a7
Duox2	Tmem108	Bcan	Trim67	Pcdhac2	Rem1
Cdh6	Nkx6-1	Bcl11a	Slc6a7	Vstm2a	Col8a2
Grin1	Eva1c	Bcl11b	Bmp6	C1ql3	Dmrt2
Gcgr	BC021891	Bcl2	Sez6l	Barhl1	Scarf2
Zfp800	Tnfaip2	Bcl6b	Evi5l	Bnc1	Cacna1i
Nfatc1	Gpr156	Bcorl1	Kcnk4	Slc6a17	Nfatc2
Htra1	Sorcs3	Bdh1	B4galnt2	Hes3	Rgl3
Ebf3	Shisa9	Bdkrb2	Mdga1	Cenpv	En1
Zhx1	Plk5	Bdnf	Map7d2	Esam	Pcdhac2
Bai1	Kcnn3	Bean1	Grin2d	Pigz	Pygo1
Isl2	Sdk2	Begain	Pcdhga7	Slc7a10	Ltbp2
Pthlh	B3gat2	Bend6	Fam19a3	Pax3	Foxf2
Dock8	Inhbb	Bend7	Hbegf	Ddx43	Emx2os
Emilin3	Atcay	Best2	Arid3c	Ankrd53	Fosl1
Coch	Nxph4	Bhlhe41	Galnt6	Ovol1	Shisa3
Kcnh3	Slc8a3	Bhmt2	Kdr	BC021891	Pitx1
Kdelr3	BC068157	Bicc1	Ikzf3	Flt1	Camk2b
Ankrd33b	Grin2d	Bik	Hid1	Gjb2	Cdh22
Adamts8	Car10	Blvrb	Slc8a3	Ihh	Rgs10
Mkx	Col19a1	Bmp1	Adamts8	Fam159a	Emx2
Mdga1	Hlx	Bmp2	Alox15	Egfem1	Dlx6as1
Wnt9b	Foxf2	Bmp3	Skor2	Chrm2	Klrg2
Pigz	Tril	Bmp6	Mb21d1	Itga7	Crabp1
Bnc1	Galnt16	Bmp7	Bdh1	Sox6	Nfatc1
Smarcd3	Trhde	Bmper	Tmem74b	Slc26a4	Adamtsl3
Hapln4	Coch	Bnc1	Sox7	Tmem74b	Map6
Ppp3cc	Nav2	Bnc2	Phactr2	Shc3	Mmp28
Ppp1r1b	Ina	Boc	Cd82	Acan	Psmb9
Tmem56	Tdrd6	Boll	Ada	Col2a1	Tap1
Dmrt1	Cpne2	Brsk2	Trank1	Slc22a3	Syt6
Atp6v1c2	Sall3	Bsn	Psmb9	Tbr1	Scube1
Tifa	St8sia6	Bves	Tap1	Nrg2	Ptpn5
Gdf6	Pcdh10	C1ql1	Pcdh19	Lrfn5	Shh
Ovol1	Hs3st3b1	C1ql3	Rasgrf1	Cacna2d1	Esrrb
Wnt11	Syt6	C2cd2	Fam174b	Ptpn18	Rap1gap2
Meis1	Lrfn5	C2cd4c	Kl	Dlx1as	Scrt1
Bcan	Kcnc4	C77370	Efcc1	Grtp1	Bai1
Wnt10b	Elfn1	Cables1	Rps6ka4	Hs3st4	Cyp24a1
Grem1	Oxtr	Cabp1	Slc13a5	Cldn26	Robo3
Dlx4	Cacna1a	Cabp7	Nfatc1	Kcnh3	Acan
Tmem163	Clstn1	Cachd1	Gpr83	Irf4	Rspo1
Rgma	Irx6	Cacna1a	Tal1	Slc30a3	Lipg
Gabra5	Kcnc3	Cacna1b	Podxl2	Atp6v1c2	Eva1c
Prrx1	Fgf9	Cacna1e	Hapln4	Grm6	Sobp
Comp	Tesc	Cacna1g	Rtn4r	Npy	Adamts8
Pcdhga1	Bai2	Cacna1h	Nhsl2	Tifa	Wnt2
Ptpru	Spsb1	Cacna1i	Bmp3	Hpse2	Pcdhga12
Kcnj4	Cux2	Cacna1s	Vax2os1	Ctnnd2	Tub
Zic1	Ret	Cacna2d1	Rab33a	Npas2	Shox2
Tbx3	Arhgap20	Cacna2d2	Alx4	Tdrd6	Hlx
Kcnk9	Slc26a4	Cacna2d3	Thpo	Kcnq1	Grm6
Nt5e	Parp12	Cacnb4	Insrr	Prok2	Pthlh
Cdx1	Scrt1	Cacng4	Gabra5	Scn5a	Rims4
Rap1gap2	Megf11	Cacng5	Loxl3	Galr1	Wnt7b
Slc26a4	Ntrk2	Cacng6	Scube1	Cacna2d3	Asic4
Kcnk12	Npr3	Cadm2	Ebf4	Pax9	Smarcd3
Atf3	Mdga2	Cadm3	Csmd1	Dusp14	Trim67
Sgpp1	Cacnb4	Cadm4	BC005764	Ptrf	Nptxr
Pcdhga2	Lrrn2	Cadps	Kcnj8	AI118078	Slc6a17
Syt6	Mapk8ip2	Cadps2	Dchs1	BC030476	Dmrt3
Usp3	Zfyve28	Calcr	Ndrg1	Irf5	Htr6
Scn5a	Chst8	Caln1	Crhr1	Sptb	Slc7a10
Gipc3	Adcy5	Camk1	Syt2	Zfyve28	Sez6
Jak2	Csmd3	Camk1d	Kbtbd11	Fgf20	Gata5
Pax9	Rasip1	Camk2b	Zfyve28	Gpc5	Hpcal4
Cntnap1	Nes	Camk2d	Kcne3	Slc7a8	Rapgef3
Igdcc3	Prdm14	Camk4	Fam184a	Tmem178	Kcnc4
Alx3	Asic4	Camkk1	Rims4	Prkcg	Irf4
Srd5a2	Adra1d	Camkk2	Gprc5a	Lhx4	Prdm16
Gata5	Grem1	Camkv	Nfatc2	Sp8	Scn5a
Alox15	Trim67	Cap2	Zcchc16	Nsg1	Fxyd7
Nfia	Shh	Car10	Irx1	Dlk1	Pkp1
Dbx1	Jakmip3	Car12	Dscaml1	Bcan	Grem1
Pax6	Edn1	Car14	Shroom1	Pax6	Col26a1
Cdx4	Vipr1	Car7	Galr1	Fam184a	Tmem132c
Gfra1	Lipg	Car9	Mkx	Vax1	Obscn
Pcp4l1	Cpeb1	Caskin1	Zhx1	Homer2	BC021891
Ebf1	Pcdhac2	Casr	Galnt16	Galnt6	Dtx1
Kcnq1	Sfxn3	Casz1	Hoxd3	Sstr2	Cpeb1
Wnt6	Lphn3	Cav1	Lhx9	Cbln2	Itga11
Slc6a20a	Egr3	Cbln2	Npas4	Tmem200c	Prrxl1
AI314831	Pcdh17	Cbln4	Zdhhc22	Hapln4	Nfic
Gpc5	Mmp17	Cbr3	Slc26a4	Sema7a	Nes
Trnp1	Gfra1	Cbx2	Spsb1	Zfp804a	Tnxb
Slc35g2	Frmd5	Cbx4	Kcnj5	Aldh1a3	Tfap2d
Fam163a	Dusp8	Cc2d1a	Vax1	Tmprss2	Dgki
Col8a2	Sidt1	Ccbe1	Gad1	Ppp2r2c	Tmem151a
Atp12a	Nt5c2	Ccdc105	Rin3	Frrs1l	Wnt9b
Nptx1	Cyp1b1	Ccdc109b	Dmbx1	Kdelr3	Sorcs3
T	Clcf1	Ccdc149	Chst8	Tmem56	Lmx1b
Gjb2	Celf4	Ccdc177	Tbx21	Ntm	Kcnma1
Prkar2a	Rarg	Ccdc37	Scn4b	Wnt6	Entpd2
Gata3	Nova1	Ccdc40	Ptpru	Onecut1	Lyzl4
Wt1	Pcdh9	Ccdc65	Sorcs3	Atp12a	Cntnap1
Kdr	Coro6	Ccdc69	Esrrb	Rap1gap2	Vwa2
Cxcl14	Plekhd1	Ccdc85a	Kcns2	Rims4	Slfn5
Itga7	Vwa2	Cck	Nkd2	Insrr	Flt3
Pitx2	Ppm1e	Cckbr	Pcdhgb8	Slc6a2	Tesc
Sypl2	Fli1	Ccna1	Scarf2	Gfod1	Sypl2
Pstpip2	Rnd1	Ccnd1	Bmp4	Ttbk1	Cldn26
Six3os1	Tbc1d16	Ccnd2	Dock8	Pcp4l1	Tbx2
St8sia6	Tmtc1	Ccs	Prss16	Efcc1	Pcdhga9
Tchh	Grm6	Cd109	Gfra1	Skor1	Cabp7
Zadh2	Srrm4	Cd24a	Plxna4	Dmrt1	Lrrn2
Zfp516	Cacna1h	Cd302	Lmo1	Hrasls5	Hr
Tfap2b	Sstr2	Cd44	Nefh	Ppp3cc	BC061194
Kcnk4	Ebf1	Cd81	Dmrt3	Hap1	Lgr6
Nrp2	Loxl3	Cdc14b	Pdx1	Wnt10b	Wnt6
Slc9a2	Pcdhgc3	Cdc42ep3	Hoxd4	Atp8b1	Mfsd4
Prdm6	Srd5a2	Cdh11	Phldb3	Gpr156	Mmp24
Ntn1	Igf2	Cdh13	Trpm8	Scarf2	Rtn4rl2
Oxtr	Npy	Cdh2	Pou2f3	Eif5a2	Elfn1
Kcnj10	Syt12	Cdh20	Hoxc13	Hoxb9	Dscaml1
Cacna2d3	Klhl29	Cdh22	Tmem163	Rspo2	Gdnf
Car7	Tenm4	Cdh4	Crtac1	Kcnk12	Kcns1
Crabp1	Vim	Cdh5	Ihh	Ptpn5	Kcna1
Kcns3	Fam155a	Cdh6	Bicc1	Kcnj4	Pcdhgc3
Prrxl1	Kcna1	Cdh8	Slc6a3	Ikzf1	Fmnl1
Arntl	Nat8l	Cdhr1	Plk5	Syt6	Sez6l
Gata6	Ccdc40	Cdhr5	Vstm2b	Mapt	Spata18
Trhde	Cx3cl1	Cdkl1	Nrip3	Pitx1	Car10
Ap3b2	Wnt7b	Cdkn1a	Col1a1	Fam189a2	Chst8
Vwc2	Nfatc1	Cds1	Kcnk6	Abhd6	Oxtr
Col26a1	Col2a1	Cdx1	Sgpp1	Rgs6	Slc22a3
Adra1d	Flrt2	Cdx2	Abca3	Jakmip3	Sox6
Insrr	Gli2	Cdyl2	Scn5a	Spsb1	Kcnq2
Rasgrf1	Epha5	Celf4	Itgb3	Mecom	Fli1
Gfod1	Slc38a1	Celf5	Adcy4	Pitx2	Kcnc1
Nrip3	Rtbdn	Celf6	L1cam	Tmem132b	Csmd3
Bean1	Gfra2	Celsr1	Cpeb1	Slc6a7	Pou3f2
Six6	Kctd12	Celsr2	Grtp1	Csmd1	Lrfn5
Slc7a10	Gli3	Celsr3	Slc22a3	Prkag2	Prmt8
Tbx21	C1ql3	Cercam	Cwh43	Scn4b	Cdh8
Nkx2-2as	Tshz3	Cerk	Ccbe1	Prrxl1	Bcl3
Arx	Snap91	Cers1	Slc30a3	Gdf6	Ebf3
Amn	Prox1	Chat	Nr2f2	Pcdhgc5	Six3os1
Lhx1	Efs	Chd5	2024-09-03	Six3os1	Coch
Pde10a	Ccdc177	Chl1	Mmp28	Hck	Aldh1a3
Sdk2	Tymp	Chrd	Dtx1	Kcnma1	Adamts2
Tmem200c	Fam19a3	Chrdl2	Lhx5	Enpp1	Bnc1
Lamp5	Robo3	Chrm1	Kcnh3	B3gat2	Ptpru
Crtac1	Vwa5b2	Chrm2	Pgrmc1	Dll4	Hpse2
Gja3	Sptb	Chrm3	Slitrk3	Lhx9	Tmeff2
Grb10	Sv2c	Chrm4	Elfn2	Notum	Galr1
Mcin	Kcnd2	Chrna3	Kcnc1	Nr2f2	Adcy1
Flt3	Npas1	Chrna4	Nrgn	Igfbp3	Tbx4
Eif5a2	Pitx1	Chrna5	Dhh	Slc16a9	Agap2
Cpeb1	Scn4b	Chrnb4	Notum	Bcl3	Mcin
Pcdhac1	Sfrp2	Chst1	Chst7	Sel1l3	Slc9a2
Kcna1	Nefm	Chst10	Igf2	Rps6ka4	Sdk2
Efcc1	Cdx2	Chst11	Pax3	Comp	Irx6
Npy	Cwh43	Chst13	Il27ra	Fam110c	Sv2c
Rgs6	Nexn	Chst15	Tcf15	Npas3	Zeb2
Myo5b	Soga2	Chst2	Tfap2e	Dchs1	Nrg2
Hs3st6	Fam174b	Chst3	Esrp2	Ocln	Twist2
Skor1	Nr2f1	Chst7	Hivep3	Tmtc1	Tmem200c
Kcnk10	Bend6	Chst8	Gpr37	Smoc2	Lhx4
Cadm4	Kl	Chsy3	Susd3	Slc6a20a	Samd14
Irf5	Fbn1	Cidea	Dmrt1	Cnih3	Aatk
Foxf2	En2	Cilp2	Abcb4	Ntrk2	Slc13a5
Gpr176	Megf6	Ckap4	Fgf12	Adcy1	Dusp15
Slc47a2	Rgs6	Clcf1	Adamts18	Igfbp5	Lix1l
Tnfaip2	Fam159a	Cldn10	Nptxr	Emilin3	Itgb3
Myrip	Nbl1	Cldn11	Dlx4	Pld5	St8sia5
Zbtb7c	Rgs7bp	Cldn26	Cdh8	Tnfrsf11a	Ptprs
Gpr124	Tbx15	Clec2l	Col26a1	Car10	Stac2
Ppm1e	Slc9a2	Clgn	Vsx2	Coro6	Nkpd1
Cyp46a1	Gpr50	Clic6	Megf11	Icam1	Pcdhga8
Nptxr	T	Clip4	Bcan	Ovol2	Nat8l
Duox1	Arg2	Clmp	Nlgn3	Lonrf3	Igsf21
Coro6	Nr2f2	Clstn1	Hoxc9	Ptpdc1	Shisa7
Ndnf	Tmem178	Clstn2	2024-09-06	Nebl	Tmem91
Bicc1	Bnc1	Clstn3	Fmnl1	Cys1	Wnt9a
Rps6ka4	Hoxc13	Cmc1	Prdm12	Hic1	Slc6a2
Shisa9	Cabp7	Cmpk2	Gpc5	Mroh5	Col15a1
AU022754	Fibcd1	Cnih3	Lmx1a	Lamp5	Foxn4
Frrs1l	Isl1	Cnksr2	Pstpip2	Lmx1b	Kcnq4
Dhh	Fam19a2	Cnn2	Klf5	Megf11	Cygb
Psmb9	Nrtn	Cnnm1	Zbtb7c	Sertm1	P2ry2
Snap91	Wnt2b	Cnnm2	Neurl1b	Nrip3	Nkx6-1
Tap1	Cbr3	Cnr1	Adora2a	Col8a2	Islr2
Nhlh2	Gpc5	Cntln	Tbx20	Nrk	Dlk1
Npr1	Tppp	Cntnap1	Edn1	Chrna5	Vwa5b2
Osbp2	Slc6a7	Cobl	Zic4	Aqp3	Sidt1
Vsx2	Myb	Cobll1	Vipr2	Adamts18	Npas3
Ppara	Cacna2d3	Coch	Dusp15	Rspo1	Jakmip3
Oprd1	Grm8	Col13a1	Adora2b	Popdc3	Vipr1
Slc41a2	Abcg4	Col14a1	Fgf20	Htra1	Col9a2
Tdrd6	Stac2	Col15a1	Col25a1	Plk5	Pcdhga5
Esrrb	Adamts5	Col16a1	Sdk2	Pianp	Pcdhga4
Slc6a11	Nin	Col19a1	Cdkl1	Cdc42ep3	Kif1a
Plxna4	Htra4	Col1a1	Dpysl4	Pygo1	Zfyve28
Cacnb4	Fst	Col25a1	Npnt	Wnt7a	Chat
S1pr5	Sertad4	Col26a1	Scn3b	Spata18	Trim36
Dll4	Shank1	Col27a1	Adra1d	Tnfaip2	Ret
Slc6a4	Enox1	Col2a1	Hey2	Clstn1	Kdr
Gpr50	Tbx2	Col4a1	Ltbp2	AU022754	Cdx2
Tnxb	Tmod1	Col4a2	Tmem200c	Dlx3	Lhfpl3
Wdr8	Draxin	Col4a3	Apln	Trnp1	Nab2
Rasgrf2	Kdr	Col4a4	Tbr1	Ebf2	Trhde
Tead4	Ccdc3	Col5a1	Cacna2d2	Col19a1	Tmod1
Irx6	Samd14	Col6a2	Enpp1	Pcdhgc3	Fibcd1
Nr2f1	Rasd2	Col7a1	Shisa3	Gad1	Brsk2
Mmp28	Flnc	Col8a2	Tnip2	Camk2b	Fbxo2
Zdbf2	Pax9	Col9a2	Ngfr	Nat8l	Megf6
Bmp7	Ahnak	Col9a3	Pcdhga3	Alx1	B3gat2
Chst8	Dkk2	Colec12	Mocos	Bmp6	Rbfox3
Camkk1	Fat4	Comp	Il6ra	Crlf1	Scn4b
Zfp503	Unc5d	Copz2	Shisa9	Tub	N28178
Cbln2	En1	Corin	Itpr2	Phf19	Gpr156
Nfatc2	Nptx2	Coro1a	Fam211b	Pou3f2	Fabp3
Flrt2	Scn3b	Coro2a	Jdp2	Gja3	Megf11
Chrm2	Slc6a4	Coro2b	Tlx1	Lipg	Npy
Tcam1	Mcam	Coro6	Coch	Mctp1	Trank1
Col15a1	Asb8	Cox19	Kitl	Oxtr	Pax9
Islr2	Erbb4	Cpeb1	Tbx5	Foxl2os	Kndc1
Ebf4	Lrrc7	Cplx1	Tmem151a	Klhdc5	Mast1
Dlgap3	Wnt16	Cplx2	AI854517	Bmp3	Rspo2
Aldh1a3	Irak3	Cpne2	Eef1a2	Hid1	Esam
Enpp1	Fam163a	Cpne5	Pitx3	Ush1g	Dock3
Hey2	Rbm20	Cpne7	Tril	Adcy8	Gfra1
Scn4b	Col13a1	Cpne9	Dcdc2a	Hlx	Kcnq1
Wnt2	Rimklb	Cpt1a	Vwa1	Dtx1	Egr3
Slc6a17	Scube3	Cpxm1	Slc9a2	Dnaaf1	Jph3
Nat8l	Nkx2-2	Cpxm2	Ccdc3	Itga3	Slc26a10
Ntng2	Irx4	Crabp1	Islr2	Tchh	Tdrd6
Tal2	Igdcc3	Creb3l1	Zic3	Fam65b	Ntsr1
Bmp6	Lef1	Crebzf	Hlx	Gipc2	Igf2
Homer2	Nab2	Creg2	Hrk	Nell1	Grin2d
Bcl3	Ppara	Crhbp	Tead4	Bend7	Kcnh2
Npas2	Adcy4	Crhr1	Htra4	P2ry1	Syt12
Ppp2r2c	Pdlim2	Crispld2	Prdm13	Tmem91	Gsg1l
Ripply3	Bcl11b	Crlf1	Prss12	Mast1	Mcam
Fosl1	Tac1	Crmp1	Fam124a	Vwa2	Sncb
Emx1	Mn1	Crtac1	Onecut1	Pde10a	Prkcg
Ano5	Igfbp3	Crtc1	Pcdh17	Fbp1	Tcf15
Ctnnd2	Stc1	Crym	Dmrta2	Hnf1b	Nr2f2
Msrb3	Tubb6	Csdc2	Adcy8	Lhfpl3	Bsn
Irx2	Nt5c1a	Csf1	Vax2	Sgpp1	Slc26a4
Sez6l	Ugt1a1	Csmd1	Efhd1	Fam155a	Cyp1b1
Flt1	Tbx18	Csmd3	Phospho1	Irx2	Ebf1
Egfem1	Hcn4	Csrnp2	Tnfaip2	Chst8	Pitpnm3
Adcy8	Kank4	Cthrc1	Col27a1	Slc9a7	Flnc
Hap1	Rbfox3	Ctif	Aff2	Crtac1	Nrn1
Siah2	Sncaip	Ctnnd2	Chst10	Gpr83	Tmem74b
Lox	Glp1r	Cttnbp2	Ankrd34b	Mbnl3	Mroh5
Pld5	Mdfi	Cux2	Reln	Sim2	Ifitm10
Csmd3	Plxna4	Cx3cl1	Kcng2	Mmp28	Kcna6
Hrk	Rasa3	Cxcl12	Pcp4l1	Nptx1	Ankrd34b
Kcnk13	Zdhhc14	Cxcl14	Fndc5	Tmem255a	Cacna1h
Gsg1l	Vax1	Cxcl16	Kcp	Rgl3	Pou4f1
Adcy4	Etnk2	Cybrd1	Reep1	Esrrb	Abcg4
Atoh8	Batf3	Cyfip2	Ntn4	Rasgrf2	Nrg3
Slfn5	Rnf182	Cygb	Elfn1	Reln	Npr3
Ngfr	Adamts19	Cyp1a1	Npr1	Hsdl1	Tmem255a
Zfyve28	Prdm16	Cyp1b1	Lmo2	Onecut3	Dchs1
Kctd1	Usp44	Cyp24a1	Trnp1	Sertad4	Csmd1
Tmem132c	Atf3	Cyp46a1	Tymp	Rasgrf1	Syt7
Zfp804a	Ndnf	Cys1	Gpr124	St14	Xkr7
Lingo2	Ptger4	D0H4S114	Hhipl1	Trim67	Cx3cl1
Pax7	Mapk13	D10Bwg1379e	Hs3st2	2024-09-05	Ntrk2
Zbtb16	Setbp1	Daam2	Igfbp6	Dhh	Nmnat2
Ptprs	Chst2	Dab1	Syp	Lrat	Fam171a2
Zbtb46	Gdnf	Dach1	Cask	Dusp8	Col19a1
Csmd1	Dusp14	Dact1	Hcfc1	Adcyap1	Fam155a
Pax2	Sertm1	Dact2	Popdc3	Ifnlr1	Cacna2d2
Cbx4	Hrk	Dact3	Cpne2	Prkar2a	Rbm20
Pde8a	Fgf11	Dagla	Kank4	Zc3hav1	Tbx18
Wnt5a	Casz1	Dapk2	Zdhhc14	Kcnk10	Kcna2
Tshz1	Mgat3	Dazl	Prkce	Grhl3	Cnih3
Gpr83	Mapk11	Dbc1	Pim2	Nfix	Grin2a
Bsn	Rhbdl3	Dbn1	Siah2	Slitrk3	Tmtc1
Nrn1	Rcsd1	Dbndd1	Tifa	Dact2	Mical2
Bmper	Cyp46a1	Dbx1	Myo5b	Ccbe1	Nkx2-2as
Popdc3	P2ry1	Dbx2	Prkag2	Csmd3	C1ql3
Megf11	Rorb	Dcdc2a	Mecom	Hrk	Adap1
Tmem178	Fam184b	Dchs1	Rapgef3	Syne2	Lrfn2
Zpbp2	Sp8	Dclk2	Zbtb16	Pou4f1	Frrs1l
Fam124a	Boc	Dclk3	Dock3	Bicc1	Phyhip
Acat1	Rassf2	Ddx4	Adcyap1r1	Cckbr	Cux2
Elfn1	Metrnl	Ddx43	Mmd2	Sox30	Smoc2
Slc24a4	Hs6st3	Degs2	Gdpd5	Cck	Ank1
Nkx2-2	Sema6b	Des	Vdr	Atf3	Prrx1
Galnt16	Syt3	Dfna5	Igdcc3	Ffar4	Parp12
Ltbp2	Kcng3	Dgat1	Ankrd33b	Dscam	Egfem1
Prss12	Chrm4	Dgcr14	Gsg1l	Perp	Meox2
Zfp536	Tbc1d1	Dgkg	Csmd3	Pthlh	Rab11fip4
Nlgn1	Slit1	Dgki	Il15ra	Cpeb1	Sptbn2
Slitrk3	Kcnab2	Dgkk	Pmp22	Itsn2	Ebf4
Cpne7	Wdr8	Dhh	Pde2a	Itga11	Cdx4
Slc8a3	Pltp	Diras1	Prrxl1	Cadm4	Plekhd1
Eva1c	Bmp6	Disp2	Sox17	Cyp46a1	Chrm2
Ccbe1	Col27a1	Dkk2	Kcns3	Zhx1	Gpr50
Sox30	Flt1	Dkk3	Twist2	Lrtm2	Pmp22
Ret	Hhipl1	Dleu2	Trpv4	Bean1	Gabbr2
Sstr2	Serinc2	Dleu7	Six6	Kcnk13	Mapk11
Npr3	Kcna7	Dlgap2	Cx3cl1	Ltbp2	Gja3
2024-09-03	Glt28d2	Dlgap3	Ppp3cc	Tmod1	Fgf11
Clstn1	Mecom	Dlk1	Ap3b2	Zbtb7c	Nav2
Kitl	Mical2	Dll1	Hs6st2	Aim1	Nrgn
Lrat	Zdbf2	Dll3	Arhgap20	Kcnq4	Mn1
Wbp2nl	Dlgap3	Dll4	Kctd12	Crhr1	Ntrk3
Rspo2	Nrg2	Dlx3	Arntl	Tbx2	Kcns2
2024-09-05	Fbxo2	Dlx4	Mapt	Slc16a14	Ankrd53
B3gat2	Fosl1	Dmbx1	Vipr1	Kcnj10	Igfbpl1
Tril	Ntng1	Dmc1	Dscam	Slc41a2	Sema7a
Cyp1b1	Gata3	Dmgdh	Mfsd7c	Epha10	AI593442
Cyp26c1	Bdnf	Dmrt1	Cyp24a1	Mfsd2a	Mpped1
Celf6	Cpm	Dmrt2	Pcsk6	Arntl	Gpr124
Slc6a2	Gprc5b	Dmrt3	Npas2	Tril	Kdelr3
Tdrd5	AI854703	Dmrta2	Pax6os1	Kcnk6	Bean1
Slc7a2	Irs1	Dmrtb1	Ptprs	Mras	Cbln2
BC021891	Plcg2	Dnahc1	Tmeff2	Tbx5	Scube3
Mras	Bcl6b	Dnahc2	Chrna5	Elmod1	Cadm4
Dtx1	Crlf1	Dnaic1	Bves	Nrgn	Des
Klhl40	Vash1	Dnaic2	Hpcal4	Emx1	Cacna2d3
Kcns2	Grin2b	Dnaja4	Wnt3	Arid3c	Aldh1a2
Fgfr3	Parp14	Dnajc22	Gpc3	Cyp1b1	Sstr2
Rel	Pknox2	Dner	Kcna6	Dnaja4	Dlgap3
Kif19a	Ece1	Dnm1	2024-03-04	Lrrc8e	Plxna4
Col27a1	Scrt2	Dnm3	Scn1b	Ebf3	Arx
Kctd12	Grin3a	Doc2a	Dennd5b	Bmi1	Srms
Kcnc1	Lsm14b	Doc2b	Fstl4	Irx6	Csf1
Vwa5b2	Zbtb7c	Dock1	Lyzl4	Shisa3	Fgf2
Pcdh17	Il27ra	Dock10	Plec	Grem1	Mapt
Susd1	Kctd7	Dock3	Chst15	Sez6	Degs2
Shisa3	Prkag2	Dok6	Dlgap3	Ccdc3	Lgals3
Ptpdc1	Sh3rf3	Dok7	Msx2	Vwa5b2	Neurl1b
Prkag2	Jam2	Dpf1	Grin2c	Duox1	Fbxo44
Fam78a	Grhl2	Dpf3	Tacr1	Lypd6b	Zfp503
Npas3	Gpr124	Dpp10	Porcn	Mcc	Leprel2
St8sia5	Bcl3	Dpp4	Nptx1	Fgf9	Kif17
Acer2	Tpm2	Dpy19l2	Tmem132b	Cacng6	Lingo2
Mdga2	Vstm2b	Dpys	Tmprss2	Syt2	Bmp8b
Usp35	Spock2	Dpysl4	Mamld1	Kcnj8	Wnt2b
Tmem151a	Islr2	Dpysl5	Slitrk4	Chl1	Gareml
Fgf9	Slc38a3	Draxin	Cys1	Fgf12	Draxin
Mmp9	Vash2	Drd2	Wnt10b	Syngr1	Clstn1
Epha5	Fbxo44	Dscam	Cntnap1	Htr6	Adcy5
C2cd2l	St8sia2	Dscaml1	Ubash3b	Prkg2	Batf3
Heyl	Rgs11	Dtx1	Vgll2	Nt5e	Fam78a
Slc30a3	Fgf14	Duox1	Frrs1l	Ppara	Nrip3
Hpcal4	Igfbp5	Duox2	Kcnma1	Zfp800	Htr5b
Nrgn	Unc5c	Dusp15	Sypl2	Nipal2	Dmrt1
Adcy5	Atoh8	Dusp26	Ptpn18	Mboat1	Heyl
Bmp3	Bhlhe41	Dusp4	Irx6	Myb	Pcdhgb6
Obscn	Pom121l2	Dusp8	Lhx2	Pcdh1	Sox7
Cdh8	Gli1	Dzip1	Sfrp4	Spdya	Pom121l2
Cacna2d2	Hs3st5	E2f6	Bnc1	Sv2b	Pcp4l1
Hic1	Npdc1	E2f8	Gipc2	Usp2	Cbx4
Dusp14	Dll3	Ebf1	Nhs	Hjurp	Grik3
Cacna1e	Pllp	Ebf2	Rasa3	Zic1	Pdzd7
Ccser1	Apcdd1	Ebf3	Ildr2	Brsk2	Slc47a2
Slc26a10	BC005764	Ebf4	Slc6a20a	Espn	Wnt4
Sdk1	Tspan33	Ece1	Crlf1	Kcnj5	Necab2
Klf5	Ltbp4	Ecel1	Iqsec3	Camkk1	Bdkrb2
Lrrtm3	Nfia	Eda	Hoxb9	Dusp26	Cpt1a
Aard	Klhl14	Edaradd	Ppp1r14c	Tfap2a	Nlgn1
Greb1l	Nphp4	Edil3	Cdx2	Zfp711	Adcyap1
Mapt	Slc22a17	Edn3	Slc16a14	Jazf1	Alox12e
Trim17	Slit3	Eef1a2	Ndnf	Apbb1ip	Kcna7
Wnt7a	Trim9	Efcab4a	Slc12a5	Hpcal4	Loxl3
Cdh22	Isl2	Efcc1	Cdkn1a	Gcgr	Grp
Lmo2	Kcnh4	Efemp2	Pld5	Psmb9	Dgkg
Npas4	Six3os1	Efhd1	Fam78a	Tap1	Asb8
Mfsd4	Plagl1	Efna2	Wnt7b	Cystm1	Prox1
Arid3c	Wnt5a	Efna5	Syne3	Foxn4	Pstpip2
Cyp24a1	Phf6	Efnb1	Ppp1r13b	Alox15	Sptb
Trim67	Alcam	Efr3b	Smarcd3	Mal	Bai2
Espn	Pstpip2	Egfem1	Dlx3	Raet1a	Dnaja4
Pax4	Plxnd1	Egln3	Snap91	Il27ra	Cdh11
Chrna3	Cxcl12	Egr3	Tnik	Pcsk6	Pde2a
Nuak2	Adcy3	Ehbp1l1	Nfic	Mfsd4	Hs3st4
Elfn2	Kcnk13	Ehd2	Syt9	Emx2os	Tshz3
Slc16a9	Tacr1	Ehd3	Crabp1	Tbx21	Zbtb7c
Nhsl2	Cyfip2	Eif5a2	Dgkg	Ngfr	Clec2l
Gxylt2	Entpd4	Elavl3	Vwc2	Eva1c	Thy1
Nkx6-1	Soga3	Elf4	Wt1	Lox	Shisa9
Twist2	Alk	Elfn1	Slc16a9	Abca3	Slc16a14
Grm5	Caskin1	Elfn2	Eif1ax	Gsg1l	Gfra2
Chrna5	Pkd2l2	Elmo1	Epb4.1l4b	Gareml	Kank4
Fam211b	S1pr5	Elmod1	Irf8	Tbc1d1	Iqsec3
Scube1	Tspan2	Eln	Cacna2d3	Bnc2	Pdx1
Fam89a	Stk10	Elovl4	Hcrtr1	Islr2	Car7
Sema7a	Fbn2	Elovl7	Nfia	Adra1d	Prrt4
Ppp1r13b	Cacna2d1	Emid1	Slc9a6	Rtn4r	St8sia6
Mal	Usp2	Emilin2	Hes3	Bend6	Mapk12
Pax8	Cacna1b	Emilin3	Unc5c	Syt9	Sall3
Parp12	Lmx1b	Eml1	Zfp385b	Nodal	Ovol1
Arhgef26	Man1c1	Emp2	Esyt1	Emx2	Asic1
Lmo1	Sema5b	Emx1	Rasd2	Coch	Caln1
Celf4	Chrna5	Emx2	Tmem35	Larp1b	Cck
Nell1	Ttc9	Emx2os	Zfp516	Map7d2	Fgf9
Lphn3	Mns1	En1	Cabp7	Dpp10	Ntn3
Shroom1	Adc	En2	Onecut2	Gabra1	Ctnnd2
Tmem132b	Ephb2	Eno2	Cdkn2a	Gata2	Negr1
Gpr26	Nkx2-2as	Enox1	Cplx1	Gata5	Alox15
Vipr2	Acpl2	Enpp1	Col9a2	Cdh22	Fbxl16
Zfpm2	Lrtm2	Entpd2	Hs3st4	Hs3st6	Bend6
Hnf1b	Samd5	Entpd4	Lrrc4b	Pax8	Fat4
Irf4	Cdh13	Epas1	Sox6	Rem1	Bmp6
Htr6	Iffo2	Epb4.1l3	Bcorl1	Med12l	AI118078
Tnip2	Pced1b	Epb4.1l4a	Klhl29	Shisa7	Hdgfrp3
Hs3st2	Hlf	Epb4.1l4b	Draxin	Lrrtm3	Nkx2-2
Bves	Sox13	Epha10	Plcxd3	Mrap2	St8sia1
Pom121l2	Celsr3	Epha4	Zmym3	Map3k5	Slc22a4
Htra4	AI118078	Epha5	Jak2	Entpd2	Slc25a48
Rem1	BC089491	Epha6	Gsn	Il1rl2	Trim2
Tbx18	Hectd2	Epha7	2024-03-02	Bmp8b	Mdga2
Unc5c	Dach1	Epha8	Agfg2	Clic6	Pcdh17
Adcy1	Eif5a2	Ephb1	Lingo3	Dlgap3	Foxo6
Dscam	Kif26b	Ephb2	Osr2	Olfm2	Lox
Slc9a3	Spon1	Ephb6	Tmem56	Fam19a3	Hck
Trpm8	Zfp467	Ephx1	Trpc3	Cidea	Isl2
Kcns1	Cbx2	Ephx2	Arhgap9	Hs6st2	Kcnh5
Rapgef3	Faah	Ephx3	En1	Nfatc1	Fgf20
Inhbb	Dpysl4	Ephx4	Gfi1	Irf8	Lrtm2
Map3k5	Slc16a14	Eppk1	Slc47a2	Bai1	Nfia
Asxl3	Irx2	Erbb4	Hjurp	Rapgef3	Hcn4
Zfp385b	Dcdc2a	Erc2	Chrm2	Aff2	Atf3
Prrt4	Dpf1	Esam	Dll4	Irak3	Htra4
Ptger4	Ndrg2	Espn	Nhlh2	Slc13a5	Caskin1
Gnai1	Sfmbt2	Esrrb	Pmepa1	Nptxr	Cacng4
Pcdha12	St8sia1	Esyt3	Dbx2	Tmem151a	Irf8
Plcl1	Stxbp1	Ethe1	Slc16a2	Sncb	Cacna1a
Nab2	Camk1d	Etnk2	Cbln2	Ttc9	Scrt2
Bmp1	Dgcr14	Etv4	Acer2	Kcnc4	Mal
Edn1	Ntn4	Eva1a	Sptbn2	Itpka	Tymp
Efhd1	Plxdc1	Eva1c	Icam1	Kif19a	Dock8
Kcnq4	Abca5	Evc	Rps6ka3	Mpzl2	Scn1b
Dpf3	Espn	Evc2	Creb3l1	Nxph4	Sgpp1
Abcb4	Ube2ql1	Evpl	Inhbb	Fam211b	Vstm2a
Vstm2a	Ssc5d	Exoc3l4	Tgfb3	Opcml	Flt1
Fgf12	Ccnd1	Eya4	Kcnq5	Shisa9	Cacng6
Laptm4b	Elmod1	Fa2h	Kcna2	St8sia5	Coro1a
Col14a1	Naglu	Faah	Esam	Efcab4a	Gpr162
Slc7a8	Hs3st6	Fads2	Lgr5	Iqsec3	Hid1
Lfng	Asic1	Fads3	Zfp536	Wnt11	Cyp46a1
Bmp8b	Ablim2	Fads6	Tbc1d8	Slc44a5	Col13a1
Stk33	Tmc8	Fam101a	Cenpv	Cyp26c1	Pcdhgb8
Gipc2	Adssl1	Fam101b	Pde10a	Zdhhc23	Rps6ka4
Grik1	Extl1	Fam105a	Epha10	Kl	Acvrl1
Trpc3	Hey2	Fam110c	AI314831	Gkap1	Fndc5
Otop3	Tifa	Fam114a1	Fam81a	Ebf1	Matk
Syt2	Rfx2	Fam124a	Klhdc8a	Jph3	Kcnb1
P2ry1	Ccbe1	Fam131b	Sncb	Trhde	Kcnk13
Lrfn3	Npnt	Fam131c	Fbn1	Chrna3	Eno2
Col2a1	Arl8a	Fam132b	Tmem164	Flrt2	Rassf5
Itpka	Cask	Fam150b	Foxo6	Sigirr	Mmp17
Entpd2	Asap3	Fam155a	Qrfpr	Nphs2	Chrm3
Acan	Zc2hc1c	Fam159a	Hs3st6	Podxl2	Panx2
Zfhx4	Grb10	Fam159b	Lrfn5	Pou2f3	Atcay
Reln	Fgr	Fam163a	Tmem91	Kit	BC068157
Pappa	Adra1a	Fam163b	Trhde	Gpr26	Pcsk6
Cdh11	Esam	Fam167a	Dok7	Cdh6	Ppara
Dusp8	Nfkbid	Fam171a2	Tbx15	Fabp3	Slc17a7
Tmprss2	Tmod2	Fam174b	Kif17	Dusp15	Dpysl4
Gad2	Pcdh19	Fam184a	Mcin	Kcnq2	Hcrtr1
Rtn4r	Wbscr17	Fam184b	Evx2	2024-09-03	Kl
Abca3	Prokr2	Fam189a1	Slc26a10	Grp	Hhipl1
Gdf10	Syngr1	Fam189a2	Lhx1	Nrn1	Fam159a
Mecom	Il15ra	Fam195b	Slc22a4	Slc16a12	Cpne2
Pkd2l2	Cadps2	Fam196a	Dusp26	Wnt9a	Podn
Slc13a5	Ptx3	Fam19a2	Steap1	Npr1	Galnt6
Arg2	Slc22a4	Fam19a4	Zfp804a	Ube2ql1	Rasd2
BC089491	Aebp1	Fam20a	Msrb3	Ppm1e	Kif19a
Ildr2	Col25a1	Fam20c	Ppfia3	Ebf4	Mlkl
Kcne3	Stmn2	Fam211b	Adamts20	Pax7	Tmem178
N28178	Pdx1	Fam212b	Mbnl3	Pde8a	Dusp14
Spdya	Cyp1a1	Fam213a	Wnt6	Zc3h12c	Faah
Henmt1	Acvrl1	Fam217b	Acan	Dok6	Gipc3
Klhl29	Cadm2	Fam219a	Svep1	Scnn1g	Gpr139
Fam19a3	Wif1	Fam46a	Tdrd5	Cacna1g	Tmem56
Fam65b	Fabp3	Fam46b	Usp2	Stc2	Adap2
Nphs2	2024-03-03	Fam46c	Bdkrb2	Unc5a	Npas1
Epha3	Dner	Fam57a	Slc7a8	Snap91	Trpv4
Sertm1	Fstl3	Fam5b	Lrfn3	Ccser1	2024-03-04
Hes3	Bdh1	Fam65b	Epha5	Hspa4l	S1pr5
Klhdc8a	Chsy3	Fam69c	Pom121l2	Prrt4	Fads6
Itga11	Npas2	Fam78a	Efcab4a	Unc5b	Pcdhgb4
Cldn26	Gpr37	Fam78b	Eda	Rasd2	Htra3
Shcbp1l	St8sia4	Fam81a	Lrat	Fgf16	Neto1
Lrrc4b	Thsd1	Fam83f	Mak	Fam184b	Rtbdn
Acvrl1	Fam78a	Fam84b	Cdh22	Trim36	Celf4
Slc17a6	Ppp1r1a	Fam89a	Foxo4	Zbtb16	Snap91
Bmp4	Ptprt	Farp1	Cds1	Grhl2	Cacnb4
Hbegf	Lmo2	Fat4	Nxph1	Acer2	AI848285
Nacc2	Dbndd1	Faxc	Nacc2	Dclk2	Sdc3
Ahnak	Igsf9b	Fbln1	Tbl1x	Epb4.1l4b	Il27ra
Kcnj8	Med13l	Fbln2	Pxdc1	Map6	Msrb3
Phldb3	Zmat3	Fbln5	Faah	Creg2	Npdc1
Fbn1	Psd	Fbln7	Camk2b	Adora2b	Ccdc177
Glis1	Gng4	Fbn1	Egfr	Kif17	Vsnl1
Qrfpr	Slit2	Fbn2	Lhx3	Irs4	Bmp3
Nmnat2	Igsf9	Fbxl16	Abcd1	Esrp2	Serinc2
Adamts2	Rassf5	Fbxo2	En2	Susd3	Map1a
Prkce	Rgcc	Fbxo32	B3gat2	Osbp2	Tifa
Hcrtr1	Clmp	Fbxo41	Dusp14	Sptbn2	Wdr8
Igfbp6	Slitrk4	Fbxo44	Lgr6	Fam174b	Ndnf
Prdm16	Dpysl5	Fbxo46	Gcnt4	Nfia	Pltp
Rhbg	Zeb1	Fcho1	Sertad4	Pax2	Sfrp2
Slc30a2	Slitrk5	Fermt1	Metrnl	Pom121l2	Slc6a3
Prox1	Syne2	Ffar4	Clstn1	Nfatc2	Nova2
Phospho1	Pfkfb3	Fgd5	Necab2	Map7	Gdf10
Tdrkh	Msi1	Fgf10	Wnt16	Tbx4	Tnfrsf11a
Trim36	Phf19	Fgf11	Tmem108	Fzd6	Vipr2
Wnt5b	Slc5a8	Fgf12	Fbxl16	Rtn4rl2	Slc30a10
Ntrk2	Susd4	Fgf13	Slc35g2	Inhbb	Ihh
Cacna1i	Ybx2	Fgf16	Gdf6	Ankrd34b	Hs3st6
Lims2	Slmo1	Fgf18	Hic1	Slc8a3	Cpne5
Dmrtc2	Slc4a4	Fgf2	Emx2	Vipr2	Reln
Glt25d2	Igf1r	Fgf20	Htr6	Rimkla	Podxl2
Sall3	Rps6ka4	Fgf5	Msn	Slc24a4	Tmem151b
Pmp22	Vcan	Fgf8	Dpf3	N4bp2l1	Slc6a4
Fam174b	Rbm11	Fgf9	Apbb1ip	Igf2r	Rspo4
Hdgfrp3	Adam15	Fgfr3	Ikbkg	Ppl	Irx2
Crispld2	Stox1	Fgfrl1	Nipal1	Grik3	Klhl29
Cabp7	Kctd1	Fhdc1	Fbp1	Rab11fip4	Metrnl
Arhgap20	Phldb3	Fhod3	Rassf5	Dbx2	Nexn
Lonrf3	Tll1	Fibcd1	Adam12	Rcsd1	Shc3
Osbpl6	Ndrg1	Fkbp10	Chl1	AI848285	Gabra5
Fzd3	Pappa	Fli1	Flt1	Mtus2	Mapk8ip2
Pou2f3	Gabrb1	Flnc	Grin2a	Grin2a	Hs3st2
Mlf1	Slc25a48	Flt1	Man1c1	Oprd1	Adora1
Vstm2b	Parp8	Flt3	Tfe3	Plec	Irak3
Rims4	Fam46c	Fmn2	Mapkapk2	Slc47a2	Tap2
Ddah1	Gucy2e	Fmnl1	Srxn1	C1ql1	Chrna4
Abca5	Nol4	Fndc5	Plagl1	Vwc2	Sfxn3
Fads3	Enpp1	Fosl1	Caskin1	Cadps2	Unc5c
Tmem74b	Pcp4l1	Foxa1	Ece1	Stk33	Arhgap20
Abtb2	Zbtb16	Foxf2	Slc17a7	Rorb	Gjb6
Cntln	Glipr2	Foxl2os	BC023829	Zdhhc22	Zkscan2
Htr7	Bcl2l11	Foxn4	Cygb	Kcne3	Rtn4r
Leprel1	Usp18	Foxo3	Hpse2	Tec	Themis2
Zkscan2	Arid5a	Foxo6	Gnb4	Vsx2	Prkg2
Nin	Cacnb3	Fras1	Smoc2	Kcns2	Ptger4
Eif2c4	Prkg1	Frem2	Zfpm2	Slc30a2	Otx1
Htr5b	Gdf11	Frmd3	Cnn2	Tnik	Lphn3
Prickle1	Unc79	Frmd4b	Nphs2	Hbegf	Mtus2
Tmem255a	Cped1	Frmd5	Mmp24	Slc7a2	Ltbp4
Cnih3	Emilin2	Frmpd1	Itpka	Lhx8	Col2a1
B3gnt3	Arhgef19	Frrs1l	Slc9a7	Mamld1	Lims2
Lingo4	Dpysl2	Frzb	Tbx2	Igf2	Grin2c
Sfmbt2	Shcbp1l	Fscn1	Acvr1c	Mmp11	Gpr176
Cenpv	Lrat	Fsd1	Slc4a4	Adcy4	Celf6
Tfap2a	Zfp354b	Fsd1l	Sobp	Ubash3b	Adora2a
Ribc2	Fgf12	Fst	Susd5	Fam81a	Kcnq5
Ptpra	Lhfp	Fstl1	Slc44a5	Nkx2-2as	Pcdh10
Sarm1	Apobec3	Fstl3	Susd1	Tnip2	Kcnd2
Cacng2	Parva	Fstl4	Maged2	Klhdc8a	Espn
Frem2	Sox11	Fxyd5	Six3	Foxo6	Iffo2
Adamts18	Rsrc1	Fxyd6	Frs3	Meox2	Rgs6
Podn	Myof	Fxyd7	Hs3st3b1	Loxl3	Rorb
Ptpn18	Gcgr	Fzd3	Kcnq2	Ret	Lemd1
Dgki	Hoxa10	Fzd4	Pitx1	Isl2	Crmp1
Smc1b	Nkain1	Fzd5	Dnaaf1	Wscd1	Nhlh2
Sptbn2	Jdp2	Fzd6	Ffar4	Npas1	Lmo1
Susd5	Dnm1	Gab1	Hsdl1	Glp1r	Bace2
Grm4	Kctd8	Gabbr2	Asic1	Ryr2	Myb
Lix1l	L3mbtl1	Gabra4	Mlxipl	Elfn2	Coro2a
Mlxipl	Adamts1	Gabra5	Pax9	Kcna7	Hivep3
Aatf	Zkscan16	Gabrb1	Vash1	Htr7	Fam46b
Fam155a	Nr4a1	Gabrb2	Alg13	Lrfn2	Kcnk3
Efnb1	Corin	Gabrb3	Alx1	Phka1	Kcnn3
Eomes	Msrb3	Gabrd	Cstf2	Edaradd	Tbc1d1
Lgi3	Slc6a20a	Gabrg3	Nr2e1	Nuak2	Nt5c1a
Igsf11	Sema3d	Gad1	Tchh	Chst10	Rgs7bp
Nptx2	Adamts7	Gad2	Dkk2	Ephx4	Prkag2
Glis3	Hbegf	Galnt13	Hap1	Slc22a4	Ppp3cc
Vash1	Trpm4	Galnt14	Bcap31	Mical2	Gjb2
Tet2	Robo2	Galnt16	Slit1	Cds1	Cbln4
Mfhas1	Cpt1a	Galnt18	Gpr126	Hectd2	Pak6
Pcdh10	Klhdc8a	Galnt6	Egfem1	Mfsd6	Pcdhga7
Ccdc3	Lypd1	Galntl6	Rgs6	Htr5b	Bdh1
Rsrc1	Ffar4	Galr1	Nkx2-2as	Gpr126	Bnc2
Sgcb	2024-03-11	Gareml	G6pdx	Slc25a48	B4galnt4
Bnc2	Epas1	Gas6	Npy	Cdh3	Creg2
Chst10	Hivep3	Gata2	Wnt9a	Grb10	Gprc5b
Batf3	Kit	Gata4	Cacna1i	Ptprd	Sp8
Fgf20	Bace2	Gata5	Pax8	Grik1	Uchl1
Bcl6	Sez6l2	Gata6	Cdh6	Slc30a10	Cwh43
Zdhhc14	Phactr2	Gatm	Gpr156	Trpc5	Ildr2
Fam184b	Wdr35	Gatsl2	Zeb2	Gria2	Mocos
Exoc3l4	Fam20a	Gbx1	Crhbp	Scube1	Slc30a2
Iqsec3	Rasa4	Gcgr	E2f6	Matn3	Cbr3
Cnn2	Bok	Gckr	Rgs10	Il1rapl1	Homer2
Gpr126	Cbs	Gdf1	Tppp	Tacr1	Apba2
Nsg1	Glis3	Gdf10	Podn	Osmr	Prok2
Unc5a	Erbb2	Gdf11	Gpc4	Ky	Adcyap1r1
Bdh1	Lgi2	Gdf6	Trim36	Alx3	Rnd1
St3gal6	Heg1	Gdnf	Npr3	Npr3	Wscd1
Tnfrsf11a	Dzip1	Gdpd5	Shroom2	Sfmbt2	Vstm2b
Adcyap1	Fam65b	Gem	Nab2	Tnxb	Jam2
Tac1	Igf2as	Gfi1	Epas1	Srms	Ppp1r1a
Nrp1	Epha7	Gfod1	Maged1	Col14a1	Mecom
Ugt1a1	Trp53i11	Gfpt2	Ptpn5	B3gnt2	Pcdh19
Rhcg	Slc44a5	Gfra1	Dock10	Wnt7b	Stk33
Cask	Fhod3	Gfra2	Tbx4	Adamts5	Lrrc7
Jazf1	Icam5	Ggt7	Gng4	Sh3gl2	Syt16
Dscaml1	Rtn4rl1	Ghsr	Hnf1b	Ethe1	Parp14
Metrnl	Pdgfb	Gipc2	Mcam	Rgma	Dok7
BC005764	Abhd8	Gipc3	Gja3	Pcdh17	Slc9a3
Hrasls5	Otx1	Gja1	Cav1	Ntn1	Ppfia2
Tpm1	Ache	Gja3	Hck	Mmp24	Cplx1
Igf2r	Igdcc4	Gjb2	Gabbr2	Negr1	Fbn1
Grtp1	Ctif	Gjb6	Zfp800	Efr3b	Grid2ip
Loxl3	Rgs17	Gjc1	Slc27a2	Cpne2	Elovl4
BC030476	Fyn	Gldn	Lhx8	Kank4	Slc8a3
Aim1	Prima1	Gli2	Ar	Epha8	Icam5
Mn1	Prodh	Gli3	Zfp275	Pcdhgc4	Plxnd1
Nr5a1	Fstl4	Glis1	Olfm2	Mmp9	Tbc1d30
Slit1	Ihh	Glis3	Grhl3	Tcea3	Dusp26
Irak3	Ccs	Glp1r	Celf4	Kcnh5	Fam19a3
Fbxl16	Mocos	Glt25d2	Adcyap1	Klhl14	Olfm2
Lipg	Ninl	Gna14	Gdi1	Edn1	Kcng2
Slc6a3	Mllt3	Gnai1	Apoo	Lif	Epha5
Fam184a	Mamld1	Gnal	Apoo-ps	Mdga2	Sync
Gpr37	Adcy8	Gnao1	Emx2os	Grm7	Reep1
Fsd1l	Cldn10	Gnas	Lix1l	Igsf21	Cxcl12
AI118078	Gpc1	Gnaz	Upf3b	Slc1a1	Fam69c
Gria2	Aim1	Gnb4	Gnai1	Arhgap26	Hs6st3
2024-03-03	Pde1b	Gnb5	Msl3	Tfcp2l1	Phldb3
Spock1	Tnik	Gng4	Ptgdr	Trim7	Klhdc8a
Gucy2e	Pcbp3	Gpc1	Cystm1	Adcy5	P2rx5
Egr3	Bmp3	Gpc2	Bace2	Zfpm2	Maneal
Mmd	Mbnl3	Gpc3	P2ry2	Fam20c	Clstn2
Boll	Kdelr3	Gpc5	Aldh1a2	Ppp1r16b	Tradd
Foxo6	Pank4	Gpc6	Glp1r	Sdc4	Fbp1
Syne2	Grasp	Gpr101	T	Dscaml1	Chrm4
Ttbk1	Svep1	Gpr124	St8sia1	Wnk2	Ntm
Wnt9a	Ankrd6	Gpr126	Shisa7	Gabbr2	Il1rapl2
Stat5b	Mfhas1	Gpr139	Tmtc1	Miat	Hs3st3b1
Ntn4	Gfod1	Gpr153	Fstl3	Nkx2-2	Wnt16
Pxdc1	Kif7	Gpr156	Chat	Arg2	Tppp
Zdhhc22	Slc43a1	Gpr157	Dnase1l1	Plxnc1	Zdhhc14
Kcna2	Plekhg6	Gpr158	Gata2	Adap1	Man1c1
Pogk	Ano8	Gpr160	Glis3	Ptger4	Pfkfb3
Neto1	Ppp1r9b	Gpr162	Exoc6b	Batf3	Ccbe1
Apbb1ip	Shank3	Gpr173	Slc22a23	Satb1	Lonrf3
Macf1	Plxnc1	Gpr176	Ube2ql1	Smagp	Marveld3
Nrk	Fbln5	Gpr26	Fgf8	Ripply3	Fam217b
Anxa2	Thbs3	Gpr37	Kcnq4	Tpd52	Alox12
Cys1	Hs3st3a1	Gpr45	Stau2	Apoo	Crhbp
Fbn2	Tbc1d30	Gpr50	Nrg2	Apoo-ps	Trpm8
Kl	Ppfia3	Gpr64	Prima1	Podn	Cacnb3
Med12l	Myo5a	Gpr68	Cckbr	Ppp1r1b	Col27a1
Cds1	Six4	Gpr83	Bmp8a	Zfp503	Syne2
Samd5	Ikzf4	Gprc5b	AI854703	Bik	Tac1
Hs3st4	Klhl23	Gprin1	Zfp711	Cxcl16	Ina
Prmt8	Fam131a	Gprin2	Rbbp7	N28178	Shd
Tacr1	Sh2d5	Gramd1b	Sv2b	Lgi3	Zfp804a
Zbtb10	Ncam1	Grasp	Gramd1b	Rab6b	Ggt7
Pcdh7	Ncmap	Grb10	Cdh3	Mcam	Chl1
Aqp3	Kctd14	Grb14	Grik1	Rgs11	Adamts20
Cadps2	Cidea	Grem1	Fads6	Lrrc7	Vash1
D1Ertd622e	Phyhipl	Grid1	Wnk2	Ndnf	Jdp2
Irf8	Slc1a1	Grid2	Amer1	Slc6a3	Susd1
Rcsd1	Tspan18	Grid2ip	Pianp	Fgf2	Hrasls5
Spata18	Htr4	Grik1	Rgcc	Nfic	Scnn1g
Gabrd	Zhx2	Grik3	Gpr157	C77080	Plxnc1
Vsx1	Bmp1	Grik4	Trim14	Igfbp6	Arg2
Rbp4	Hspa4l	Grin1	Cacnb4	Inhba	Tm6sf1
Cd37	Shisa6	Grin2a	Irs4	Cask	Cckbr
Ypel2	Zfr2	Grin2b	Fam184b	Bdh1	Gfod1
Mapkapk2	Klhl8	Grin2c	Ankrd53	Tspan33	Fam163a
Slc27a2	Tbc1d2	Grin2d	Cyp26c1	Galnt16	Rarg
Hck	Nfib	Grin3a	Eno2	Cd274	Enox1
Dmrtb1	Cbx4	Grin3b	Syt10	Ncmap	Flrt2
Pcdh19	Ntn3	Grm2	Taz	Ica1l	Mypop
Klhl22	Tbc1d4	Grm3	Ebf2	Chic1	Padi2
Phc2	N4bp2l1	Grm6	Kcnk13	Vdr	Nfkbie
Syt10	Abhd15	Grm7	Osmr	Mapk13	Rasa3
Wnt4	Ddah1	Grm8	Gabra1	Bves	Rgs11
Grin3a	Edil3	Grp	Med13l	Kcna1	Pld5
C77370	Ncald	Grwd1	Tgfb2	Tymp	Kcnj8
Cpne5	Fam20c	Gsdmd	Tet2	Hs3st1	Ppl
Lgr5	Jag1	Gsg1l	Anxa2	P2ry2	Wbscr17
Gabra1	Prkar2b	Gstt3	Edaradd	Igsf11	Adamts5
Adora2b	Podn	Gucy1a2	N28178	Cacnb4	Tpm2
Cpne2	Polr3gl	Gucy1b3	Abtb2	Ogt	Dpp10
Kcnma1	Slc7a1	Gucy2e	Mical2	Gpr139	Pik3r5
Slc12a5	Mecr	Gusb	Fgfr3	Zcchc16	Cenpv
Stat1	Arhgef40	Gxylt2	Shox2	Fndc3a	AI854703
Zc3h12a	Ankrd44	H2-Ab1	Cdyl2	Ptchd1	Casz1
Bub3	Sun2	H2afy2	Otud5	Tmem229b	Ethe1
Wnt7b	Dbx2	Hap1	Tmem178	Slc6a4	Grin3a
Pou3f2	Itpripl2	Hapln1	Tspan7	Zmynd15	Fam83f
Tmeff2	Slc4a11	Hapln4	Adamts14	Adamts2	Ache
Fxyd5	Pcdhgc4	Has2	Shroom4	Wif1	Prrx2
Tmem108	Sema7a	Has3	Sdk1	Dpf3	Ppm1e
Fmnl1	Vdr	Hck	Asxl3	Pde1b	Fbxo41
Meox2	Lrguk	Hcn1	Tmem28	Spock2	Adra1a
Clstn2	Atp2c2	Hcn2	Vwa5b2	Syt16	Ahnak
Kcnk6	Fmn2	Hcn4	Arhgap33	Pkp1	Plin5
Taf7l	Zhx1	Hcrtr1	Emilin2	Phactr2	Oprd1
Faah	Fbxo32	Hdac11	Tnfrsf11a	Grid2	Chst5
Ankrd44	Itpka	Hdgfrp3	Prkar1b	Aldh1a2	Scn3b
Hhipl1	Paqr8	Hecw1	Dbx1	Ids	Npr1
Cck	Kcnk6	Hecw2	Syn2	Pllp	Ttc34
Ankrd53	Afap1l2	Heg1	Tm6sf1	Ptprs	Lin7a
E2f6	Dzip1l	Henmt1	Bnc2	Cdh8	Mgarp
Gpr156	Tmc6	Hes3	Mgat4b	Grm4	Sned1
Slc25a21	Vwa1	Hexa	Alk	Scube3	Cnnm1
Perp	Tnrc6c	Hey2	Grid2ip	Hs3st2	Atp8b1
Arhgef37	Tmem206	Heyl	Irf6	Calcr	Macf1
Pcdha1	Vwc2	Hhat	Sel1l3	Fam46c	Kcnc3
Zkscan16	Mfsd6	Hhex	Cybrd1	Gjb6	Galnt14
Sv2c	Pgr	Hhip	Ctnnd2	Plcl1	Tmem108
Hid1	Nr4a3	Hhipl1	AI593442	Adcy9	Zfp385b
Ankrd34b	Rhbdf1	Hic1	Syne2	Mgat4a	Lrat
Htr1f	Eya4	Hid1	C2cd2l	Cd83	Slc44a5
Lgr6	Npr1	Hip1	Adora1	Metrnl	Ptprn
Tnik	Bhlhe40	Hivep2	Fam78b	Abca5	Nin
Epha10	Lpl	Hivep3	Fbn2	Stx11	Gng4
Sez6	Rnf220	Hjurp	Cidea	Nfe2l3	Opcml
Fam217b	Kcnc2	Hlf	Rlim	Pitpnm3	Ccdc3
Zc2hc1c	Lrrn1	Hlx	Clcn5	Coro2a	Tnik
Map7d2	Tgfb1	Hmgn3	Phf8	Sez6l	Fam46c
Mpped1	Il17ra	Hmha1	Foxl2os	Rassf5	Il15ra
Syt12	Car7	Hnf1b	Fam189a1	Sema5b	Spata32
Usp2	Ppp1r16b	Hoga1	Fam120c	Pcdh10	Adam12
Slc25a48	Rgs19	Homer2	Plekhd1	Sorcs1	Lamp5
Sp7	Tmem184b	Homer3	Plxna2	Acot3	Snta1
Dcdc2a	Epb4.9	Hoxb9	Asic4	Col9a2	Fbln5
Thpo	Itpr1	Hoxc13	Meox2	Slfn5	Trpc3
Mmp24	Med12l	Hpca	Caln1	Mak	Cxcl16
Dennd5b	Plcd1	Hpcal4	Fam20c	Fstl4	Nhsl2
Edaradd	Glis1	Hpn	Gxylt2	Grm1	Stmn3
Adam15	Rnf150	Hpse	Lhfpl3	Kcng2	Fam184a
Spsb4	Pdgfc	Hr	Gpr176	Klf5	Htr7
Rbfox3	Shc3	Hrasls5	Map6d1	Mlxipl	Tmem229b
Itpr2	Eva1a	Hrh2	Vwa2	Elfn1	Pcsk9
Adcyap1r1	2024-09-10	Hrk	Adcy5	Kif1a	Tekt4
Nrg3	Mfsd7c	Hs3st1	Gata6	Fam5b	Ak5
Acot3	Nebl	Hs3st2	Fam212b	Pdzd7	Mrap2
Fam105a	Osmr	Hs3st4	Prox1	Tfap2c	Adcy4
Nkd2	Slc35e4	Hs3st5	Gripap1	Sgpp2	Slc6a20a
Reck	Tox	Hs3st6	Idh3g	Syt10	St6gal2
Dsp	Fam212b	Hs6st2	Klhl36	Tm6sf1	Plec
Epas1	Lurap1	Hs6st3	Afap1	Macf1	Rhbg
Sh3rf3	Pgbd5	Hsd11b2	Ntn1	Dgkk	Ptchd2
Grin2a	Setd7	Hsf4	Tshz1	St6gal2	Ppfia3
Esrra	Egfr	Hspa12a	Sptssb	Bsn	BC005764
Stac2	Eif2c4	Hspa12b	Nlgn1	Frs3	Pla2g4e
Dll1	Papln	Htr1d	Cbr3	Cacna2d2	Nkd2
Prkg2	Tgfb3	Htr1f	Cldn10	Camk1d	Ap3b2
Nkpd1	Mmp11	Htr4	Cyp2u1	Cobl	Usp44
AI317395	Adprhl2	Htr5b	Naglu	Cped1	Fcho1
Crlf1	Nrxn3	Htr6	Tinagl1	Npnt	Spock2
Kank4	Cenpv	Htr7	Lyn	Amn	Shank1
Dpysl4	Hs3st1	Htra1	Fzd4	Epha3	Vsx1
Pura	Rnf144a	Htra3	Phf6	Casp7	Tmem132d
Abhd15	Cdkn2a	Htra4	Galnt12	Ptk2b	Cdkn2a
Slc25a31	Col14a1	Ica1l	Mmp11	Rassf2	Srd5a2
Sdc4	Notch3	Icam1	Slco2a1	Npy1r	Bmp1
Dram1	Bicc1	Icam5	Adssl1	Prdm1	Sv2b
Lyzl4	Acer2	Ifitm10	Plcl1	Zfp536	P4ha2
Arhgap26	Lrrc3b	Igdcc3	Prkx	Cux2	Prune2
Frs3	Elk3	Igdcc4	Pkd2l2	Adap2	Tubb6
Ppfia3	Fbxl7	Igf2r	Tmod1	Zkscan2	Adssl1
Ank1	Bahd1	Igfbp2	Adarb1	Epas1	Tbc1d24
Tm6sf1	Pacsin3	Igfbp3	Grin3a	Spns2	Glp1r
Grik2	Gabrb3	Igfbp4	Kcnn3	Enox1	Cidea
Rorb	Amotl1	Igfbp5	Tmem198	Tbx20	Jph4
Slc22a4	Iqcb1	Igfbp6	Pin4	Fermt1	Chst1
Il1rapl2	Prkca	Igfbpl1	Aatk	Pfkfb3	Gcgr
Dusp15	Kcnj8	Iglon5	Mal	Gng4	Slc29a4
Degs2	Wnt3	Igsf11	Igfbp5	Slc34a2	Car9
Nrg2	Kcne3	Igsf21	Tfap2d	Ankrd44	Emilin2
Otx1	Plk2	Ihh	Nod1	Rasgrp2	P2ry1
Bmp2	Dll1	Ikzf1	Pappa	AI464131	Pcdhga2
Fam189a2	Prkar2a	Ikzf3	Pcdh10	Fam189a1	Rgcc
Tmod1	Slc16a2	Il10ra	Tgfb1	2024-03-04	Nt5c2
Kcnj5	Tmem198	Il11	Npdc1	Vamp5	Sgcb
Plagl1	Pik3c2b	Il15ra	Fam110c	Unc5d	Tmcc2
Gabbr2	Bmp7	Il17ra	Fgf16	Apba2	Sarm1
Nfil3	Calcr	Il17rb	Apba2	Cybrd1	Rhbdl3
Tgfb1	Lgr5	Il1r1	Chrd	Icam5	Pitx2
Klf4	Adora1	Il1rapl2	Shank3	Cdh1	Slit1
Mfsd7c	Cdh20	Il1rl2	Prrx1	Morc4	Grm7
P2rx5	Ror2	Il27ra	Tac1	Slc40a1	Il6ra
Med13l	Stx2	Il4ra	Sox10	Chsy3	Sntg1
Ntsr1	Klhdc5	Ildr2	Gabrg3	Cxcl12	Ikzf1
Tmtc1	Pak6	Ina	Rfx2	Nhsl2	Fstl3
Kbtbd11	Ovol1	Inf2	Slc1a1	Rps6ka3	Arntl
Apba1	Cdkl1	Inhbb	Apcdd1	Nab2	Pax8
Nr3c2	Mmd	Inpp4b	Yipf6	Rimbp3	Phf19
Mctp1	Pde8a	Insc	Adamts2	Ppfia2	Spock1
Kif26b	Sox9	Insrr	Sorcs1	Frem2	Dscam
C77080	Fam189a1	Iqsec3	Cpt1a	Zdbf2	Nacc2
Ube2ql1	Itga3	Irak3	Dgki	Corin	Spdya
Vdr	Pvt1	Irf4	Reck	Gpr176	Ptger3
Rasd2	Vamp1	Irf5	Abca5	P4ha3	Zfpm2
Tbx4	Atp1b2	Irf6	Bmp1	Mansc1	Pcdhgc4
Baiap2	Pdgfa	Irf8	Cyp1b1	Fam163a	Chst3
Gpr157	Cnnm4	Irs1	Dbndd2	Slc25a30	Fam65b
Dok6	Irx1	Irs4	Tsr2	Ntn4	Gpr83
Ptx3	Klf4	Irx1	Slc16a12	Plxna4	Adamts18
Fstl4	Tnip2	Irx4	Ribc1	Reep1	AI115009
Cybrd1	Kdelr1	Irx6	Smc1a	Gxylt2	Cybrd1
Podxl2	Kcnab3	Isl1	Rab11fip5	Ppp1r14c	Gpc5
Dock10	Mtx1	Isl2	Kif26b	Vsx1	Dkk2
Tmem132d	Agfg2	Islr2	Dmrt2	Slc26a10	Pkd2l2
Clic6	Phf15	Itga11	Pou4f1	Tle2	Nrtn
Npnt	Ppp1r14c	Itgb3	Rasip1	Fam89a	Pgf
Slc22a23	Bbs2	Itgb4	Tspan2	AI854703	Bhlhe41
AI464131	Tmem150c	Itpka	Ptpra	Lgr6	Sctr
Mroh5	Aldh4a1	Itpkb	Uba1	Chst11	Dclk2
Il11	Apln	Itpr2	BC089491	Spint1	Zmynd15
Wnt16	Snap25	Itpripl2	Zpbp2	Stard8	Ankrd33b
Hsdl1	Rb1	Jag1	Isl1	Tmem25	Bdnf
Plxnd1	Arntl	Jag2	Stac2	D10Bwg1379e	Rasip1
Wif1	Nhsl2	Jakmip3	Tbx1	Cdkl1	Nfasc
Vipr1	Hjurp	Jam2	Epb4.1l1	Hs6st1	Mgat5b
Fgf10	Rbm24	Jazf1	Sv2c	Phospho1	Pcsk2
Rarres1	Tada2b	Jdp2	Isl2	Uchl1	Itga3
Pced1b	Cux1	Jph3	Anks6	Ildr2	Pcdhgc5
Dnaaf1	Mast4	Jph4	Prps2	St8sia1	Grid2
Pip5k1b	Tspan15	Kank4	Slc6a4	Cabp7	Sorcs1
Tgfb3	Chst11	Kbtbd11	Alx3	Sall2	Sult4a1
Piezo2	Rasgrf2	Kcna1	Chic1	Tbx18	Gjb3
Rab40b	Zfp385a	Kcna2	Wdr45	Egfr	Psd
Elmod1	Chst7	Kcna6	Rspo1	Cd34	Tchh
Chrm4	Fam5c	Kcna7	Rab40b	Plekhh3	BC089491
Polr3gl	Hsdl1	Kcnab2	Zadh2	Apba1	Igfbp6
Ikzf1	Tbc1d24	Kcnab3	Prr16	Qrfpr	Chrna5
St8sia2	Tbc1d9	Kcnb1	Zeb1	Htr1f	Adam11
Hcn2	Lypd6b	Kcnc1	Rhpn1	Pced1b	Svep1
Kndc1	Spns2	Kcnc2	Rel	Rlim	St8sia2
Nipal2	Galnt12	Kcnc3	Cd99l2	Pde8b	Plcl1
Slc44a5	Trps1	Kcnc4	Lrrc7	Crhbp	Rfx2
Abcg4	Grwd1	Kcnd2	Aifm1	Lin7a	Unc5d
Reep1	Tacc1	Kcne3	Barhl1	Il6ra	Tal2
2024-03-04	Capn2	Kcng2	Fgfr4	Chrnb1	B3gnt3
Zeb1	Plec	Kcng3	Bmper	Alox12	Fzd3
Sdc3	Ppargc1b	Kcnh1	Pls3	Pdgfb	Ky
Ethe1	Chrnb1	Kcnh2	Hdac6	Scin	Ncs1
Map6d1	Ckmt1	Kcnh3	Slc25a30	Ltk	Itpkb
Slc4a4	Dnaaf1	Kcnh4	Epha3	Fzd3	Fam81a
Dgkg	Whrn	Kcnh5	Pcdh11x	Kcnb1	Pcdhgb5
Phactr2	Tshz2	Kcnj10	Ets1	Stk10	Adarb1
Rnd1	Dmrta1	Kcnj3	Gata4	Jdp2	Lmo2
H2afy2	Gucy1a2	Kcnj4	Prdx4	Ncoa1	Mdfi
Col1a1	Cdkn1a	Kcnj5	Neto1	Dleu2	Rasgef1a
Igf2as	Meiob	Kcnj8	Sntb2	Grin3a	Dcdc2a
Tgfbr3	Man1a	Kcnk12	Gria2	Jak2	Gria2
Galr1	Vopp1	Kcnk13	Orai2	Trpc3	Khdrbs3
Sfrp1	Eif4g3	Kcnk15	Aim1	Scrn1	Bves
Abat	Mpp2	Kcnk2	Plxnc1	Ica1	Grm8
Ccdc158	Ankrd13b	Kcnk3	Pla2g4e	Vwa1	Ybx2
Pag1	Piezo2	Kcnk4	Lrrc8e	Wdr8	Fa2h
Medag	Trim7	Kcnk6	Nkx2-2	Wnt16	Map3k6
Cacna1a	Snhg11	Kcnk9	Barhl2	Slitrk4	Anks6
Baz1a	Gpr126	Kcnma1	Flna	Mapk12	Itpka
Csgalnact1	Ust	Kcnmb4	Greb1l	Pde2a	Tbc1d16
Zfp711	Sema3f	Kcnn1	Pik3cb	Adra1a	Abhd15
Gprin1	Erich1	Kcnn3	Otop1	Pdlim1	Fam184b
Col9a2	Rilpl1	Kcnq1	Scube3	Crim1	Lsm14b
Erich1	Amer3	Kcnq1ot1	Rbm20	Unc13b	Astn2
Cbln4	Aplp1	Kcnq2	Prmt8	Abca4	Vat1l
Cxcl16	Baiap3	Kcnq3	Skor1	Slc5a5	Map7d2
Lrfn5	Cd302	Kcnq4	Smad9	Abcg4	Rassf2
Acot6	Lypd6	Kcnq5	Ddah1	Chst5	Thsd7b
Tymp	Map6d1	Kcns1	Phf19	F3	Grik1
Zyg11a	Sorcs2	Kcns2	Jak3	Marveld3	Sh3rf3
Plcd3	Oxct1	Kcns3	Scnn1g	Vstm2b	Lrrc8e
Rimbp3	Abca3	Kcnt1	Sdc4	Kcnh2	Nbl1
Htr2c	Vsig10	Kcnv1	Rcsd1	Ifitm10	Wscd2
Kcna6	Notch1	Kcp	Capn2	Fam124a	Enpp1
Trpm2	Lipe	Kctd12	Pitpnm3	Gpr37	Ptprb
Ttc22	Rasgrp2	Kctd19	Hhat	Col1a1	Eif4e3
Erich2	Smtnl2	Kctd7	Sync	Hcrtr2	Gpr101
Mto1	Xylt1	Kctd8	Foxa1	AI115009	Extl1
Cdkl1	AF529169	Kdelr1	Dlx1as	Amph	Scara3
Lhfpl3	Inpp4b	Kdelr3	Sgcb	Hhipl1	Syngr1
Rin3	R3hdm4	Kdr	Vangl1	Cbln4	Ccdc40
Neurl1b	Ttc39b	Khdrbs3	Clic6	Elovl4	Npr2
Pianp	Fam222a	Kif17	Fam105a	B4galt6	Smpd3
Csrnp3	Fras1	Kif19a	Ikzf1	Aatk	Tmc8
Acbd4	E2f6	Kif1a	Sim2	Ahnak	Chst10
Kcnq5	Nr3c2	Kif21b	Gprin1	Clip4	Ltbp3
Corin	Zfp9	Kif26a	Plxna3	Lancl3	Slitrk3
Pcdha8	Sel1l3	Kif26b	Fam167a	Gcnt4	Polr3gl
Gnb4	Tex26	Kif3c	Sarm1	Myo5c	Prkar2a
Ntng1	Siah2	Kif5a	Tap2	Syn2	Tgfb3
Ptprm	Crim1	Kif5c	Lhfp	Tubb3	Slc5a8
Afap1	Gjb2	Kif7	Brsk2	Elovl7	Vim
Kctd19	Stim2	Kirrel3	AI317395	Gata3	Amn
Ptprz1	Fbxo46	Kiss1r	BC030476	Lphn3	Gnao1
Alk	Zfp521	Kit	Col2a1	Frmpd1	Kcnh4
Ky	Csgalnact1	Kl	Gpr139	Tmem117	Doc2a
Fam81a	Pou2f3	Klc3	Lypd1	Msrb3	Gucy2e
Ddx25	Tmem65	Klf15	Ttc9	Kcnc1	Arhgef15
Zfp872	Hdac5	Klf4	Kcnj2	Neto1	Phactr2
Plec	Cnnm2	Klhdc8a	Spata18	Eef1a2	Sema5b
B2m	Lmtk3	Klhl14	Lingo2	Nrxn3	Apbb1ip
Rarb	Gnai1	Klhl23	Lrrtm3	Rnf157	Ppargc1b
Vwa1	Prkd3	Klhl29	AI118078	Cbx4	Mamld1
Prr16	Ptprm	Klhl35	Ankrd44	Lyzl4	Loxl1
Palm2	Dusp3	Klhl36	Mgll	Grik2	Nr2f1
Ap3m2	Wipf1	Klhl40	Zc2hc1c	Yipf6	Cd72
Ndrg1	Bmp4	Klk8	Flrt2	Htr4	Slmo1
Angpt1	Fdx1	Klrg2	Eea1	Npdc1	Esyt3
Sec14l2	B2m	Kndc1	Gria3	Thpo	Pdlim2
Mapk15	Scarb2	Krt7	Adcy2	Tuba8	Tll2
Capn2	Prkce	Ky	Fam3a	Rfx2	Fam124a
Fgf11	Nfil3	L1cam	Iffo2	Tcf15	Pdlim4
P2ry2	Fam189a2	L3mbtl4	Cdkl5	Vsig10	Dgcr14
Cdkn1a		Lama1	Corin	Mtus1	Begain
Itgb4		Lama3	Pag1	Pik3cb	Pear1
Fndc5		Lamb1	Glt25d2	Slc7a1	Rtn4rl1
Pvalb		Lamc3	Map3k6	Twist2	Nsun7
Mbnl3		Lamp5	Slc7a1	Nin	Pknox2
Hecw2		Laptm4b	Foxf2	Fhod3	Zdbf2
Icam5		Larp6	Rasgrp1	Habp4	Gabra1
Bmp8a		Lbh	Med12l	Moxd1	Slc7a1
Cacng4		Ldb3	Wscd1	Chrna4	Sema6b
Gng4		Ldlrad4	Rai2	Eci3	Ntn4
Tmem91		Lef1	Fgd1	Sncaip	Galnt13
Zmynd15		Lefty2	Tmem150c	Ar	Fgf18
Pde2a		Lemd1	Rnf130	Zfp9	Cd109
Mamld1		Leprel1	Abcg4	Hcrtr1	Ngb
Rfx2		Leprel2	Frmpd1	Tmem108	Gatm
Bace2		Leprel4	Grm6	Fgfr4	Edn1
Stard8		Lfng	Ptger4	Grin2d	Sertm1
Shank3		Lgi2	Fndc3c1	Prdm16	Frmd5
Smoc2		Lgi3	Snx12	Rnf128	Trim62
Igfbp5		Lgr5	Col4a1	Cacna1a	Syt9
Enox1		Lgr6	2024-03-03	Col27a1	Vash2
Ptger3		Lhfp	Rimbp3	Ppargc1b	Etnk2
Pde1b		Lhfpl3	Alox12	Fam217b	Ajap1
Mapk8ip2		Lhfpl4	Huwe1	Klhl15	Mak
Ptprd		Lhx1	Snta1	Shcbp1l	Matn3
Rgs7bp		Lhx2	Gata3	Ank	Pacsin1
Ncoa1		Lhx3	Zyg11a	Syt7	Fam131b
Alox12e		Lhx4	Klhl15	Adam12	Adamts19
Shisa7		Lhx5	Unc5a	Gnai1	C77370
Fzd4		Lhx6	Zkscan2	Pcsk2	Igf2as
Tshz3		Lhx8	Tspyl2	Slco2a1	Fstl4
Dleu2		Lhx9	Mob3c	Kcna6	Tacr1
Adamts20		Lif	Rimkla	Phf6	Ffar4
Fam110c		Lims2	Dlg3	Clec2l	Popdc3
Samd14		Lin7a	Wnt5a	Eda	Hs6st2
Lgals3		Lingo2	Cacna1g	Nkpd1	Jag2
Tlr2		Lingo3	Fgf10	Piezo2	L1cam
Smad9		Lipe	Furin	Tmem35	Arid5a
Mcam		Lipg	Cdh4	Epha5	Srrm4
Chst2		Lmo1	Fxyd7	Iffo2	Ece1
Sorcs1		Lmo2	Glt28d2	Nr3c2	Epas1
Svep1		Lmx1a	Plekhg6	Tbc1d8	Adc
Arid5b		Lmx1b	Dock11	Glis3	Hecw2
Lhfp		Lonrf3	Nin	Aldh1l2	Nipal2
Cdh3		Lox	Nrg3	Rnd1	Zcchc24
Letmd1		Loxl1	Plxnd1	Plekha2	Slitrk4
Sned1		Loxl2	Sctr	Afap1l1	Naglu
Cystm1		Loxl3	Chsy3	Nacc2	Ptchd1
Ptpn5		Loxl4	Ppargc1b	Pard3b	Ntng1
Galnt6		Lpar3	Farp1	Zdhhc14	Pnma2
Dcc		Lpcat2	Ccser1	Kcnv1	Ano1
Erbb2		Lphn3	Itga8	Shisa6	Efr3b
Slc17a7		Lpl	Prps1	Ak5	Kcnq3
Arid5a		Lrat	Eva1a	Asb8	Gpr37
St3gal1		Lrfn2	Elmod1	Cnnm1	Zc3h12a
Lpar3		Lrfn3	Glis1	Rgcc	Casp7
Sync		Lrfn5	Bcl6	Caskin1	Dpf1
Cd274		Lrig1	Trabd2b	Slitrk2	Osbp2
Aebp1		Lrp1b	Nrp2	Sfrp1	Satb1
Plekhd1		Lrp2	P2ry1	Tmem150c	Kcnk6
Slc25a30		Lrp3	Fhod3	Fgf11	Bcl2l11
Cd82		Lrp4	Fam122b	Gdf10	Prr16
Jam2		Lrp8	Pcyt1b	Huwe1	Slc41a2
Pitpnm3		Lrrc16b	Suv39h1	Lrrc38	Nefm
Adarb1		Lrrc33	Pak6	2024-03-03	Igfbp3
Mrs2		Lrrc38	Dlx6as1	Clgn	Qrfpr
Rgs19		Lrrc3b	Tfcp2	Cmtm8	Fam19a2
Rbm20		Lrrc4b	Frem2	Snta1	Gpr153
Nav2		Lrrc7	Gjb3	Fads6	Kctd12
Mgat4a		Lrrc8c	Tbc1d24	Gabra2	Susd5
Nod1		Lrrc8e	Dgcr14	Syne3	Rasl12
Mical2		Lrrk1	Pqlc1	Bcl6b	Tmem35
Tbc1d24		Lrrn1	Ncmap	Hdgfrp3	Lpl
Fbp1		Lrrn2	Ptprz1	Mpped1	Scube2
Vopp1		Lrtm2	Ccdc108	Nmnat2	Fgr
Rasa3		Lsm14b	Dgat1	Kcnd2	Tenm4
Man1c1		Ltbp2	Mpc1	Syt12	Col14a1
Slc24a2		Ltbp3	Npr2	Lrrc8b	Ablim2
Kcng2		Ltbp4	Prrt4	Hcfc1	Isl1
Scube2		Ltk	Tmem229b	Cbr3	Bmp4
Sfrp4		Lynx1	Ddx58	Mypop	Celsr3
Erbb2ip		Lypd1	Usp11	Epha6	Fgf12
Map3k6		Lypd6b	Ercc6l	Agfg2	Ppapdc1a
Ptprb		Lysmd2	Stat1	Atp2c2	Edaradd
Npy2r		Lyzl4	Ptprd	Wbscr17	Rasl10b
Sntg1		Macf1	Ap3m2	Fgf18	Rasgrp1
Casp7		Mak	Ube2a	Kcnn3	Efs
Fabp3		Mal	Rgs19	Glrb	B4galnt2
Caln1		Mal2	Plekhh3	Ppfia3	Wnt3
Adap2		Mamdc2	Nav2	Cacna1f	Palm2
Ccdc37		Mamld1	Cacna1a	Acvrl1	Sncaip
Fam46a		Maneal	Plau	Glt25d2	Pou2f3
Esam		Map3k15	Bmp7	Lrrn2	Ada
Exoc6b		Map3k9	Fat4	Prrx1	Sfmbt2
Abca1		Map6	Fgf18	Tdrd7	Skap1
Vwa2		Map6d1	Tbc1d8b	Vipr1	Gpr126
Plxnc1		Map7d2	Cadps2	Abhd15	Icam1
Entpd4		Mapk11	Gemin8	Zc2hc1c	Ccser1
Prok2		Mapk12	Acot3	Ap3b2	Npnt
Csf1		Mapk13	Fosl2	Caln1	Igdcc3
Srms		Mapk15	Sos2	St8sia4	Clip3
Slc5a8		Mapk4	Satb1	Nav1	Slc27a2
Igsf21		Mapk8ip1	Atoh8	Tmem132d	Lrrtm3
Il27ra		Mapk8ip2	Fam20a	Msx2	Kif21b
Tmem150c		Mapt	Nrn1	Parp14	Sgsm1
Prima1		2025-03-03	Cacng4	Phyhip	Kcnab2
Adora2a		2025-03-04	Ptx3	Galnt12	Daam2
Slc16a12		Marveld3	Sec24d	Pip5k1b	Ppp1r16b
Opcml		Mast1	Ppl	Pxdc1	Ssc5d
Dkk2		Mast4	Sgsm1	Frmd5	Wif1
Srxn1		Matk	Ntrk2	Jak3	Slc4a11
Creg2		Matn3	Fabp3	Prmt8	Hs3st5
Tspan2		Matn4	Magt1	Ccdc85a	Syt3
Col25a1		Mb21d1	Nup62cl	Fbln5	Usp2
Fgf2		Mbnl1	Fgf2	Ugt1a1	Gli2
Emilin2		Mboat1	Amph	Ptprb	Glis3
Lyn		Mcam	Brwd3	Trpc1	Tmem54
Glp1r		Mcin	Col4a2	Rasef	Lhfpl4
Gcnt4		Mcoln2	Ddx25	Lrp2	Trpc5
Creb3l1		Mctp1	Extl1	Ppp1r13b	Clmp
Mak		Mdfi	Rbm10	Sec24d	Abcg1
Il6ra		Mdga1	Arg2	Rbp4	Klk8
Fam189a1		Mdga2	Stk10	Rgs7bp	Cbs
Cwh43		Me3	Nono	Rhbdf1	Chsy3
St8sia1		Mecom	Slc25a53	Cntln	Slc4a8
Ica1l		Medag	Zfp300	Lypd1	Adcy8
Tmem198		Megf11	Cdc42ep2	Htra3	Rgs17
Adam12		Megf6	Il10rb	Pltp	Doc2b
Mgll		Meis2	Slc7a14	Dach2	Sall2
Hjurp		Meis3	Tfap2b	Wwc1	Lif
Kcnj2		Metrnl	Wnt2b	Ptpru	Pde8a
Adcy2		Mfhas1	Cplx2	Spata32	Prps1
Lingo3		Mfsd2a	Esrra	Vash1	Zeb1
Nfic		Mfsd4	Syt7	Podxl	Kcnk2
Ntrk3		Mfsd6	Npas1	AI317395	Dbx2
Alox12		Mfsd7a	Wdr8	Kcns3	Vwc2
Adra1b		Mfsd7c	Myof	Panx2	Clcf1
Cidea		Mgat3	Prickle1	P2rx5	Osbpl5
Scrt1		Mgat5b	Mdga2	Ptger3	Hey2
Scn1b		Mgll	Htr1d	2024-09-11	T
Ccbl2		Miat	Bend7	Tbc1d8b	Ccnd2
Slc7a1		Mical2	Fam155a	Dpp4	Dll1
Nebl		Micall1	Prosapip1	Fam5c	Fam212b
Tfcp2l1		Micall2	Npffr2	Lbh	Cav1
Tuba8		Mkx	BC065397	Hcn4	Fst
Aff2		Mlkl	Lamc2	Medag	Nt5e
Fam159b		Mllt1	Ogt	Zpbp2	Ephb2
Vldlr		Mllt3	Vstm2a	Col26a1	Osmr
Stx11		Mlxipl	Syngr1	Sorcs3	Elmod1
Unc5d		Mmab	Trp53inp2	Prss12	Ephx4
Chrna4		Mmd2	Ntrk3	Elavl3	Dbndd1
Il17ra		Mmp11	Acss1	Hcn1	Rnf165
Bend6		Mmp14	Itpripl2	Kndc1	Pcolce2
Sycp2		Mmp15	Npy2r	Megf6	Gabrb2
Grid2ip		Mmp16	Chrna4	Sms	Kcng3
Kirrel2		Mmp17	Eci3	Shroom2	Pdgfb
Celsr2		Mmp2	Ypel2	Lamc2	Nphs2
Dgcr14		Mmp24	Nova2	Prps1	Adcy2
B3galnt1		Mmp25	Pllp	Mlkl	Nfe2l3
Apoo		Mmp28	Dnahc11	Rtbdn	Wnt11
Apoo-ps		Mmp9	Nrtn	Ap1s2	Gabrg3
Rgmb		Mn1	Slc29a4	Fam78a	Larp6
Galnt12		Mnf1	Vsx1	Arhgef37	Pmepa1
Vcan		Mns1	Prok2	Zfp275	Gpr45
Scn3b		Mocos	Mctp1	Plagl1	Sez6l2
Asb8		Mogat1	Larp1b	Pura	Fgd5
Tspan18		Moxd1	Arid5a	Ybx2	Paqr5
Adcy9		Mpp2	Dpp10	Entpd5	Ece2
Arhgap31		Mpp3	Med12	Gprc5a	Hbegf
Grp		Mpped1	Adcy9	Abcb4	Ica1l
Gpbp1		Mrap2	Ltk	Hivep3	Zpbp2
Slc1a6		Mras	B3gnt2	Ofd1	Aqp3
Fads6		Mrc2	Panx2	Tlr2	Gata3
Cav1		Mroh5	Rgma	H2afy	Pde1b
Chrd		Msi1	Kcnk2	Srxn1	Syt5
Il4ra		Msrb3	Ctps2	Aard	Tmem100
Pqlc1		Mst1r	Hs3st1	Siah2	Grasp
Klhl36		Mtl5	Nbl1	Tbc1d24	Mras
Kcnq2		Mtss1	Ptchd1	Adarb1	Tmem117
Plekhh3		Mtss1l	Nebl	Rarres1	Adam15
Kcna7		Mtus1	Usp3	Polr3gl	Apba1
Gabrb1		Mtus2	Adra1a	Cstf2	Srcin1
Sos2		Mvb12b	Phc2	Med14	Alcam
Gatm		Mvk	Tubb6	Rab33a	Pgm5
Phf19		Mxd4	Timm17b	Sync	Itpripl2
Eci3		Myb	St8sia4	Foxo4	Grm1
Jdp2		Mybpc2	Erich1	Ptpn21	Mapk13
Kcnv1		Myh11	Ak5	Gdf11	Npas2
Meis2		Myh14	Tpm2	Ppapdc1a	Tshr
Cdyl2		Myl9	Zcwpw1	Ccdc176	Plcg2
Pcdh11x		Mylip	Unc5d	Hcn2	Rims1
Mael		Myo5a	Qpct	Cacna1i	Bcl6b
Slco2a1		Myo5b	Stambpl1	Susd4	Adamts7
Tnfrsf19		Myo5c	AI464131	Spon1	Abca3
Tpm2		Mypop	Pip5k1b	Lmo2	Col25a1
Caskin1		Myrf	Lad1	Nrtn	Bok
Sv2b		Myrip	Mmgt1	Hr	Dock10
Draxin		N28178	Il1rl2	Gramd1b	Vwa1
Rassf5		N4bp2l1	Tspan18	Nbl1	Scrn1
Ggh		Nab2	Fgf13	Clstn2	Ttll8
Abhd6		Nacad	Gas6	Kcnk2	Epn3
Aatk		Nacc2	Htr7	Atxn1	Dcc
Syt7		Naga	Pced1b	Kctd12	Il20ra
Tbc1d8		Naglu	Ap1s2	Wnt4	Alk
Plek2		Nat8l	Phka1	Kcnj2	Jak3
Col4a1		Nav1	Rarb	Foxf2	Nebl
Rgs10		Nav2	Cdc42ep3	Mgll	Epha6
Atp8b1		Nbea	Egflam	Lims2	Wnt5b
Acss1		Nbl1	Bend6	Scube2	Sfrp1
Epha8		Ncald	Eif2c4	Anks6	Samd5
Frzb		Ncam1	Jak1	Ezr	Gabra2
Lin7a		Ncmap	Dsp	Bmp8a	Rgs7
Plvap		Ncoa1	Smagp	Fibcd1	Zkscan16
Chl1		Ncs1	Mfsd2a	Krt7	Cped1
Gnao1		Ndnf	Pdha1	Fam78b	Itgb4
Chat		Ndrg4	Stag2	Zfhx4	Dok6
Hs3st1		Nebl	Mtus1	Abtb2	Npy1r
Slc18a2		Necab1	Slco5a1	Bcl2l11	Syndig1l
Arhgap33		Necab2	Ebp	Ptgdr	Abcc8
Hr		Nefh	Sp8	Smox	Arid3c
Slc30a4		Nefm	Gla	Tmem171	Acpl2
Cped1		Negr1	Hnrnph2	Chat	Ngf
Themis2		Neil2	Vldlr	Dgkg	Erbb4
Wnt8a		Nell1	Arhgap26	Bbc3	Pllp
Arhgap9		Nes	Coro1a	Entpd3	Timp2
Lrrc38		Nespas	Pura	C2cd2l	Alox8
Cldn11		Neto1	Rorb	Cnksr2	Dll3
Itpkb		Neurl1b	Cpne5	Grb14	Ndrg2
Elovl4		Nexn	Traf5	Rtn4rl1	Mgat3
Nbl1		Nfasc	Chrm4	Kcnh4	Mctp1
Sorcs3		Nfatc1	Fgf11	Mdga1	Grin2b
Camkk2		Nfatc2	Sptb	Rnf165	Boc
Fam78b		Nfatc4	Abhd12	Zc3h12a	Grb10
Cygb		Nfe2l3	Prdm16	Vstm2l	Grm3
Kcnc4		Nfia	Pwwp2b	Zeb1	Shc2
Rnf130		Nfib	Fhl2	Thsd1	Chst2
Nphs1		Nfic	BC061194	Hlf	Glis1
Prkar1b		Nfil3	Mn1	Atxn7l1	Bhlhe40
Pdgfra		Nfix	Dll1	Acss1	Galnt18
Eml1		Nfkb1	Adam15	Nup62cl	Mgll
Kif17		Nfkbid	Atp6ap1	Gabrg3	Nphp4
Lrfn2		Nfkbie	Las1l	Esyt1	Gli3
Zfp354b		Ngb	Antxr2	Pik3r5	Hlf
Grhl3		Ngf	Ngf	Trappc2	Zcchc16
Nxph1		Ngfr	Tll1	Nsdhl	Vav1
Actl6b		Nhlh2	Cd109	Sarm1	Aebp1
Fbln7		Nhs	Cdh11	Atcay	Bai3
Ogt		Nhsl2	Nrp1	Trpm8	Dzip1
Il15ra		Nid2	Rab6b	Chrm4	Pcdh11x
Sema5b		Nipal1	Gucy2e	Egr3	Tnip2
Syt9		Nipal4	Bhlhe40	Fbxl16	Dnaic2
Tgfbr1		Nkain1	Gprasp1	Ildr1	Trpc4
Stau2		Nkain3	Otp	S1pr3	Apcdd1
Rimkla		Nkain4	Pkp1	Aldh5a1	Ptx3
Fgfr2		Nkd2	Pld2	Prr16	Prkcb
Gprc5a		Nkpd1	Gad2	Nav2	N4bp2l1
Rnf219		Nkx2-2	Lrrk1	Stag2	Tgfbi
Pex5l		Nkx2-2as	Fam46c	Hecw1	Nol4
Grid2		Nkx6-1	Abhd6	Lyn	Ptprt
St6gal2		Nlgn1	Asb8	Xk	Ncmap
Dapk2		Nlgn2	Lphn3	F2rl1	Zhx1
Fzd6		Nmnat2	Ebf1	Sfrp2	Gdf11
Tarsl2		Nmu	Stat5b	Fbn1	Pank4
Chsy3		Nod1	Zbtb46	Sptbn4	Tmem145
Hipk2		Nod2	Adamts19	Gnaz	Stxbp1
Oat		Nodal	Itm2a	Npy2r	Abca5
Plcxd3		Nol3	Bmp2	Pola1	Afap1l2
Mast1		Nol4	Fmn1	Rasip1	Rimkla
Pkdrej		Notch3	Il1rapl1	Scn1b	Elk3
Epha6		Notum	Rnf150	Paqr5	Fam189a1
Stx17		Nov	St3gal6	Abcg1	Col4a3
Stac		Nova2	Pde8b	Wnt5b	Soga2
Susd3		Noxa1	Pax6	Prdm2	Evc
Esrp2		Npas1	Pja1	Stat1	Rcsd1
Slc16a14		Npas3	Tlr2	2024-09-06	Arhgap31
T2		Npdc1	Rbm3	Slc29a1	Aldh1l2
Meiob		Npffr1	Heg1	Lrrc4b	Col4a4
Gpr139		Nphp4	Zfp503	Fbxo2	Gnaz
Cacna1f		Nphs2	Pde1b	Strip2	Lpar3
Gjb3		Npnt	Tpm1	Adamts19	Cpm
Egfr		Npr1	Nkx6-1	Arhgap20	Trpc1
Hmgn3		Npr2	Zic1	Nol4	Sptssb
Trp53inp2		Npr3	Zdhhc15	Sfxn3	Pkdrej
Chst7		Nptx1	2024-09-08	Bdkrb2	Kcnh1
Satb2		Nptx2	Baiap2	Rnf130	Prima1
Uhrf2		Nptxr	Slc7a3	Jam2	Epb4.1l4b
Syn2		Npy	AI115009	Sema3c	Bcl11a
Dgat2		Npy5r	Fgf14	Rims1	Synm
Fhod3		Nr2e1	Lmx1b	Trpv4	Plxdc1
St8sia4		Nr2f1	Slc9a3r2	Zfx	Tbx3
Col4a2		Nr3c1	Stx1a	Ap3m2	Fam5b
Slc6a1		Nr3c2	Anxa4	Dpysl4	Cadm3
Edil3		Nr4a3	Kif4	Mllt3	Tgfb1
Fosl2		Nrcam	Acbd4	Fndc3c1	Cyfip2
Fstl3		Nrg2	Dixdc1	Necab2	Mal2
R3hdm4		Nrg3	Atp8b1	B3galt5	Fam105a
Tmem229b		Nrgn	Igfn1	Abcb7	Glipr2
Jak1		Nrip3	Cbln4	Tarsl2	Lynx1
Skap1		Nrk	Ccbl2	Ccdc177	Olfml2b
Dpp10		Nrn1	Ddx26b	Bmp1	Cdc42ep2
Lamc2		Nrp1	Tesc	Chrd	Ribc2
Egflam		Nrtn	Epb4.1	Gjb3	Ankrd44
Cdc42ep2		Nrxn2	Mfsd6	Bmp4	Ccdc147
Gabra2		Nrxn3	Rbfox3	Diap2	Tnfaip8l1
Oplah		Nsg1	Nr3c2	Enpp4	Moxd1
Tgfb2		Nsun7	Sh3bp5	Myof	Ptgdr
Arhgap36		Nt5c1a	Sntg1	Sdk1	Syt10
Rgs7		Nt5c2	Lin7a	Arhgap9	Eva1a
Cx3cl1		Nt5e	Stag3	Cdkl5	Rasgrf2
Fcho1		Ntf3	Hs3st3a1	Slc9a6	Aim1
B3gnt2		Ntn1	Ppm1e	Gpr149	Lrfn3
Rmdn1		Ntn3	Qsox1	Bub3	Sh2d5
Trim2		Ntn4	Adam19	Iglon5	Dner
Dbx2		Ntng1	Baz1a	Slc18a2	Kcne3
Adra1a		Ntrk1	Pdzd7	Sntg1	Ttc9
AI593442		Ntrk2	Spop	Adamts20	Fam20c
Cckbr		Ntrk3	Armcx4	Prox1	Spon1
Apba2		Nup210	Kcnd2	Hecw2	Adamts16
AI504432		Nxph1	Rab15	Pqlc1	St6galnac5
Atp2b2		Nxph4	Lfng	Ammecr1	L3mbtl1
Larp1b		Nynrin	Piezo2	Cwh43	Pcdh9
AI854703		Oaf	Tgfbr3	Kcnq5	Fam171b
Scnn1a		Obscn	Thoc2	Dpys	Car12
Crhbp		Obsl1	Siah1b	Cbs	Smc1b
Lrrc8e		Ociad2	Wnt4	Vsnl1	Tmem45b
Fhdc1		Ocln	Nfkbie	Gda	Mfsd7a
Mboat1		Olfm1	St3gal1	Cx3cl1	C2cd4c
Scnn1g		Olfm2	Ntng1	Slc4a11	Hs3st1
Apln		Olfml2a	Rgs7bp	Neurl1b	Leprel4
Cplx3		Olfml2b	Rhbdf1	Slc17a7	Cyp1a1
Alad		Onecut1	Gpc2	Npy5r	Npffr1
Fxyd7		Onecut2	Sema3d	Coro2b	Cd44
Mllt3		Onecut3	2024-09-11	Tspan15	Ano5
Fgfr4		Opcml	Zfx	Afap1l2	Sspo
Nt5c1a		Ophn1	Gnaz	Zkscan16	Chst7
Kiss1r		Oplah	Samd5	Apln	Cys1
Ttc9		Oprd1	Gpr149	Kitl	Vcan
Plin5		Optc	Hk2	Tesc	B4galnt1
Htr4		Orai2	Kcnc4	2024-03-02	Hectd2
Phyhip		Osbp2	Nexn	Dram1	Il17ra
Car10		Osbpl5	Smarca1	Nt5c1a	Bbc3
Cplx1		Osbpl6	Stard10	Gpr157	2024-03-11
Fa2h		Osmr	Il17ra	Fam120c	Paqr8
Spon1		Osr1	Kcna7	Klhl36	Atoh8
Chrnb2		Osr2	Prokr2	Scn3b	Sertad4
Mpc1		Otop1	Sgpp2	Tspan7	Phf6
Asic1		Otp	Zdhhc23	Gprin1	Cbx6
Olfml2b		Otud7a	Zdhhc9	Lingo4	Lypd1
Khdrbs2		Otx1	Col14a1	Ndrg1	Npcd
Fmn1		Otx2os1	Plcd3	Stox1	Coro2b
Cd83		Ovol1	Tbx18	Lpar3	Bmp8a
Fhl2		Ovol2	Ccdc177	Esrra	Axl
Esyt1		Oxtr	Elk1	Car9	Fam163b
Unc13b		P2rx5	Mapk8ip2	Adam15	Fam20a
Ajap1		P2ry1	Pcdh7	Isl1	Mpp3
Gbf1		P2ry2	Tshr	Nkx6-1	Stac
Dgat1		P4ha2	Morf4l2	Stmn3	Rab3b
Btbd9		P4ha3	Trim62	Ina	Gpr149
Cacng3		Pacsin1	Egr3	Stat5b	Shank3
Colec12		Pacsin3	Fibcd1	Tmem45b	Abca2
Fbln5		Padi2	Ovol2	Zbtb46	Xylt1
Hcn4		Pak6	Tbc1d25	Zfp872	Trim9
Prrx2		Palm2	Fgf9	Rai2	Fhod3
Trim9		Pank1	D1Ertd622e	Galnt3	Nova1
Ryr2		Pank4	Jazf1	Alk	Amigo1
Camk4		Panx1	Nudt4	Gabrb2	Soga3
Prdm2		Panx2	Atp11c	Adcy2	Htr4
Slc6a7		Papln	Clcn4-2	Arhgef16	Thsd1
Cuedc1		Pappa	Dleu2	Rab15	Sdk1
Ece1		Paqr5	Larp6	Sgcb	Tmem171
Gramd1b		Paqr7	Abcc8	Trim14	Tmem198
Anks6		Paqr8	Ifnlr1	Tnfrsf1b	S1pr3
B4galt5		Pard3b	Tuba8	Bok	Ephx3
Prkch		Pard6g	B4galt6	BC023829	Tns1
Rspo4		Parm1	Lepr	Fgd1	Fam174b
Gda		Parp12	Pax7	Pkdrej	Stmn2
Nfkb2		Parp14	Pdlim2	Ribc1	Htr1f
Ptpn21		Parp8	Prkd3	Smc1a	Apln
Rtn4rl2		Pax1	Rbmx2	Cyp1a1	Esr2
Paqr5		Pax2	Ssbp4	Pcdh19	Bcl11b
Trpc5		Pax3	Ryr2	Col25a1	Ttyh1
Rgcc		Pax5	Slc35c1	AF529169	Sh3gl2
Porcn		Pax6	Fmnl3	Dcc	Cdh4
Slc43a1		Pax7	Nptx2	Esyt3	Arl8a
Itga8		Pax8	Pfkfb1	Pkd2l2	Kcnab3
Gas6		Pax9	Gabra2	Tnfsf11	Asap3
Gdpd5		Pcbp3	Klf4	Foxa3	Ankrd35
Dgkk		Pcdh1	Creg1	Rgs7	Ar
Myof		Pcdh10	Irak3	Mlycd	Tspan2
Gkap1		Pcdh11x	Mbtps2	Cacnb3	2024-03-03
Pop5		Pcdh17	Gyk	Cacng4	Ccdc37
Daglb		Pcdh19	Stmn3	Sctr	Tbc1d4
Sfmbt1		Pcdh7	Arhgap31	Nkd2	Ccdc65
Tubb6		Pcdh9	Fam171a2	Nr2f1	Gxylt2
Sncb		Pcdhac2	Sepw1	Card10	Pappa
Epb4.1l4b		Pcdhga10	Cnnm1	Cd82	Notch1
Pkp1		Pcdhga11	Sh3rf3	Sema3d	Mbnl3
Ak5		Pcdhga12	Ftsj1	Tet2	Slc1a6
Iffo2		Pcdhga7	Cd97	Zrsr2	Otud7a
Ahrr		Pcdhgc3	Hdx	Arfgef1	Plau
Slitrk4		Pcdhgc4	Prdm6	Cspg5	Slc35e4
Grm2		Pced1b	Cacna1h	Prss23	Camk4
Trabd2b		Pcolce2	Erich2	Xkr7	Rerg
Lrrc7		Pcp4l1	Fmr1	Rasa3	Sema3d
Rhpn1		Pcsk2	Ammecr1	Mob3c	Pgbd5
Wipf1		Pcsk4	Ebf3	Stac2	Kctd1
Hspa4l		Pcsk5	Six3os1	Galnt18	Epb4.1l1
Fam212b		Pcsk9	Clmp	Kcnj6	Apoo
Kcnk3		Pde10a	Stox1	Slco5a1	Apoo-ps
Amigo1		Pde11a	Lamp2	Farp1	Slc7a2
Camk2b		Pde1b	Sms	Stau2	Camk1d
Fam19a2		Pde2a	B4galt5	Met	Ckmt1
Sec24d		Pde3a	Mrap2	Adora1	Rufy4
Dusp26		Pde3b	R3hdm4	Grin3b	Tmem25
Smpd3		Pde5a	Efhd2	Tpm1	Abcb4
Dnaic1		Pde8a	Itsn2	Nova2	Gjc1
Fam219a		Pde9a	Mboat1	Ano5	Anxa2
Lpgat1		Pdgfb	Tle2	Bcor	Ptprd
Otop1		Pdgfc	Dok6	Fads3	Bcat1
Atxn1		Pdgfra	Rhobtb1	Nono	Il1rl2
Efcab4a		Pdia5	Sema5b	Dkk2	Glt25d2
Edn3		Pdlim2	Wnt8a	Sdc3	Slc9a7
Mfsd2a		Pdlim4	Sfrp1	BC005764	Atp1b2
Cnnm1		Pdzd4	Dcc	Als2cl	BC030476
Kcnk2		Pdzd7	Pola1	Tmie	Fgf14
Olfm2		Pdzrn3	Fsd1l	Plxnd1	Prkcq
Apcdd1		Pear1	Ldlrap1	Efnb1	Ccs
Fgf8		Pecr	Plekhh1	Gsn	Kcnc2
Pus3		Peg3	Sh3bgrl	Acot6	Ccdc13
Glt28d2		Peli3	Abhd3	Tmem170b	Ccdc85a
Farp1		Pex5l	Grm8	Fgf13	Pik3ap1
Scara3		Pfkfb3	Clstn2	Slc24a2	Msx2
Antxr2		Pgf	Hcrtr2	Nkain2	Tnfrsf1b
Plekhm2		Pgm5	Chrnb1	Fancb	Tnfsf11
Zswim6		Pgr	Dbc1	Mospd2	Adcy3
Aldh1l2		Phactr2	Itpkb	Adc	Stc1
D14Abb1e		Phf19	Irgq	Sh2d5	Nr3c2
Ifngr1		Phf21b	Tbx3	Gpr162	Slc38a3
Mypop		Phka1	Fam189a2	Gyltl1b	Cdkn1a
Pknox2		Phospho1	Fam5b	Scrt1	Ntf3
Ptprt		Phyhip	Letmd1	Gas6	Wnt5a
Grin2c		Pianp	Nfkb2	Lgr5	Dnahc1
Arsb		Pid1	Rabl6	Hccs	Cdh6
Klhl15		Piezo2	Btbd11	Slc30a4	Kdelr1
Trpv4		Pigz	Pax2	Nhs	Slco2a1
Fgf16		Pik3ap1	Samd14	Uprt	Lamc2
Loxl2		Pik3r5	Nipal2	Ablim2	Vdr
Dach1		Pip5k1b	Fam129a	Il4ra	Stk32b
Agpat9		Pitpnm3	Etnk2	Col4a5	Phospho1
Ppapdc1a		Pitx1	Icam5	Mapk4	Ncam1
Spns2		Pitx2	Fam120b	Sfrp4	Nptx2
Taf9b		Pitx3	Sh3pxd2a	Csgalnact1	Ube2ql1
Esyt3		Pkd2l2	Vsnl1	Keap1	Rhbdf1
Rabgap1l		Pkdcc	Car10	Ache	Snph
Sh3bp5		Pkdrej	Aatf	Bcorl1	Arnt2
Grm3		Pknox2	Foxn4	Bcr	Gli1
Arfgef1		Pkp1	Alad	Sec14l2	Fam159b
Gdf11		Pkp3	N4bp2l1	Slc16a2	Rassf4
Klhdc1		Pla2r1	Plcb1	Srcin1	Slc5a5
Zcchc16		Plagl1	Btbd9	Arhgef9	Plagl1
Sntb2		Plbd1	Col4a6	Atp1b1	Rnf150
Hectd2		Plcb1	Slc4a11	Clic5	Myof
Slco5a1		Plcg2	Tro	Ttll11	Lgi2
Npas1		Plcl1	Tshz3	Atp6ap2	Cnr1
Fam46c		Plcl2	Exph5	Lgi2	Mlf1
Emp2		Pld2	Atp6ap2	Tom1l1	Fam131c
Scube3		Pld5	Zrsr2	Bai3	Mcc
Tcf15		Plec	Inhba	Anxa2	Slc35f3
Lhfpl2		Plek2	Tspan15	Fgfr3	Myo5b
Steap1		Plekhd1	Eomes	Mto1	Srxn1
Gabrg3		Plekhg4	Gabrb1	Thsd7b	Csgalnact1
Gfra2		Plekhg6	Ppapdc1a	Rnf182	Ninl
Sctr		Plekhh3	Negr1	Dnaic1	Fgf8
Ltk		Plekho1	Pde8a	Fam219a	Slc16a2
Slc22a3		Plin5	Unc80	Msl3	Prodh
Obsl1		Plk2	Fam199x	Mrs2	Parp8
Spop		Plk5	Ccdc142	Fam171a2	Fbxo32
Adamts5		Pllp	Rap2c	Pvt1	Ankrd13b
Nr4a3		Plxdc1	Klhdc1	Rab40b	Apobec3
Krt7		Plxna2	Prkcg	Fbxo44	Map6d1
N4bp2l1		Plxna3	Apex2	Gldc	Clstn3
Fam102b		Plxna4	Camk4	Upf3b	Kctd16
Tfcp2		Plxnc1	Col4a5	Slc25a23	Lrp2
Kcnn3		Plxnd1	Igsf21	Pank4	Fndc3c1
Osmr		Pmaip1	Mmp17	Dbndd2	Ttll9
Rhobtb1		Pmp22	Nmnat2	Chst15	Cds1
Gjb6		Pnma2	Tspan6	Ltbp4	Clgn
Sgpp2		Pnpla3	Nkrf	Unc5c	Hrasls
Fam5c		Pnpo	St8sia2	Grm3	Kif5c
Lepr		Podn	Adprhl2	Pex5l	Sh2b2
Prkd3		Podxl	Mtap7d3	Nkap	Atp10a
Grm1		Podxl2	Synm	Mknk1	Aldh4a1
Necab2		Pogk	Fam65a	Tulp1	Col7a1
Tmem45b		Pom121l2	Gkap1	Fam3a	Tbx20
Cldn10		Popdc3	Prdm9	Edil3	Oplah
Rabl6		Pou2f3	Gfra2	Mgat5b	Plcb1
Pcsk6		Pou3f2	Slc30a10	Sytl4	Atxn7l1
Kcnj6		Pou4f1	Glipr2	Plcxd3	Sox30
Naglu		Ppapdc1a	Slc22a15	Gucy2e	Unc80
Tbc1d4		Ppara	Prss23	Rhpn2	Ankrd6
Tmem151b		Ppargc1b	Rp2h	Coro1a	Gkap1
Npdc1		Ppfia3	Rnf128	Slc15a1	Tnrc6c
Kcnd2		Ppl	Ntm	Adam11	Ltk
Lrig1		Ppm1e	Lhfpl2	Adam22	Ephx1
Wscd1		Ppm1h	Cbx4	Nipal1	Zc2hc1c
Caly		Ppp1r13b	Chst2	Prkch	Siah2
Fam101b		Ppp1r14c	Pus3	Slc7a14	Shcbp1l
Sel1l3		Ppp1r16b	Phka2	Col4a6	Kctd7
Tspan33		Ppp1r1a	Fancb	Il11	Pdgfra
C1ql3		Ppp1r1b	Mospd2	Ntrk3	Prkca
Itsn2		Ppp1r26	Ophn1	Ccdc149	Mfhas1
Nab1		Ppp1r3f	Grm1	Porcn	Klf4
Nova1		Ppp2r2c	Armcx2	St8sia2	Wdr96
Car9		Ppp3cc	Emx1	Rpgr	Tbc1d2
Wbscr17		Ppp4r4	Kiss1r	Trpc4	Pced1b
Plcb1		Ppt2	Wbscr17	Pag1	Rimbp3
Tec		Prdm11	Pdk3	Gpc4	Chrnb1
Mgat4b		Prdm12	Agpat9	Rgs16	Cdkl1
Wnk2		Prdm14	Arhgef26	Tmem198	Ryr2
Inhba		Prdm16	Grik2	Rap2c	Susd4
Prdm1		Prdm6	Zfp354b	Sbk1	Lepr
Tanc2		Prickle2	Fli1	Cacna1h	Ncoa1
Cacna2d1		Prima1	Megf6	Cdkn1a	Dpf3
Mob3c		Prkaa2	Dok4	Chst7	2024-09-06
Tmed8		Prkag2	Apba1	Adora2a	Rundc3a
Agfg2		Prkag3	C1ql3	Mdfi	Adamts14
Hs3st3a1		Prkar1b	Rhbdl3	Zyg11a	Fkbp10
Slc38a5		Prkar2a	Asic2	Cygb	Mlxipl
Habp4		Prkca	Naa10	Mfsd7c	Fam19a4
Crtc3		Prkcb	Smpd3	Msn	Nhs
Gem		Prkcd	Sp7	Ust	Dkk3
Gng12		Prkce	Tnfrsf19	Ptpra	Tmc6
Pgm5		Prkcg	Lhx4	Tspan11	Lef1
Eef1a2		Prkch	Bend4	Pcdh11x	Chrm1
Fam135b		Prkg1	Kcnab1	Pdk3	Fgfr3
Acvr1c		Prkg2	Sfmbt2	Cdx1	Slc43a1
Ifnlr1		Prmt8	Osbpl6	Fut9	Ptchd4
Rnf182		Prok2	Hmgn5	Mfhas1	Mmp25
Sh3gl2		Prokr1	Kctd6	Rasl10b	Rab40b
Bend7		Prokr2	Rims1	Fgf8	Fam5c
Ffar4		Prom2	Ano1	Idh3g	Pdzd4
Slc30a10		Prox1	LOC100504608	Epb4.1l4a	Dbc1
Prss23		Prps2	Zranb2	Mapk11	Gdap1l1
Cbx2		Prr16	Grb10	Fsd1l	Hcrtr2
Rab11fip3		Prr7	Rab11fip3	Dok7	Corin
Extl1		Prrg3	Esyt3	Sptssb	Cdk18
Tada2b		Prrt3	Tmem47	Atp11c	Sox13
Zfp827		Prrt4	Zc4h2	Csf1	Hcn1
Acer3		Prrx1	Cdc42ep1	Rspo4	Nr4a1
Syne3		Prrx2	Polr3gl	Shc4	Ptpn18
Pak6		Prrxl1	Pfkfb3	Tppp	Inf2
Sox10		Prss12	Ppp1r16b	Acvr1c	Casr
Dbc1		Prss23	Gab2	Nhlh2	Nkain1
Slc25a25		Prtg	Stxbp2	Lhfpl2	Stk10
Calb1		Prune2	Igf2as	Map3k9	Ppp1r9b
Fam162b		Psd	Fbxo2	Nexn	Prokr2
Yaf2		Psd2	Maoa	Rbmx	Ccna1
Gfi1b		Psmb9	Meis1	Ttc7	Glrb
Mmp17		Pstpip2	Mdfi	Zic3	Prkar1b
Arpc5		Ptchd1	Kdelr1	Bend4	Mark1
Fli1		Ptchd2	Crim1	Emilin2	D10Bwg1379e
Nipal1		Ptchd3	Irgm1	Tpm2	Gpr98
Irak4		Ptchd4	AI848285	Dpy19l2	Slc48a1
Matk		Ptger3	Klhdc5	Fgfrl1	Tcerg1l
Pus7l		Ptger4	Aldh5a1	Zdhhc9	Tspan17
Rab37		Ptgis	Mllt1	Nod1	Nrp2
Ppm1h		Ptgs1	Tal2	Nt5c2	Inhba
Stox1		Pthlh	Dach1	Aifm1	Armc2
Rab15		Ptp4a3	Ephx4	Pmepa1	Fam131a
Cd109		Ptpdc1	Parp14	Agap2	Lrp3
Vangl1		Ptpn14	Fam46a	Cbx7	Egfr
Snta1		Ptpn5	Epha6	Lepr	Ctif
Vim		Ptprb	Gpr160	Nkrf	Setbp1
Cryl1		Ptpre	Otud7a	Abcc4	Pcdh20
Dmrta1		Ptprj	Stx17	Gpr45	Rab33a
Hhat		Ptprm	Abhd15	Serf1	St8sia4
Jph3		Ptprn	Pdzd4	Obsl1	Fbn2
Elovl7		Ptprn2	Usp9x	Gabrb1	Dnm1
Plod2		Ptprs	Afap1l2	Doc2a	Tcte1
Gsn		Ptprt	Igsf3	Amigo1	Zbtb16
Arsi		Ptpru	Nkap	Baiap2	Klhl14
Nckap5		Ptrf	Tmed8	Gprasp1	Ptpdc1
Egfl6		Ptx3	Mto1	Rab11fip5	Cnnm2
Mtus2		Pvrl1	Atxn1	Slc29a4	Abhd8
Lynx1		Pxdc1	Ednrb	Agbl3	Ccdc108
Traf5		Pxdn	Elk3	B4galnt1	Tll1
Adap1		Pycr1	Rs1	Pcsk9	Rgs9bp
Hpse		Pygo1	Phf2	Stpg2	Dnaic1
Rnf150		R3hdm4	Wnk4	Rragb	Fam219a
Sncaip		R74862	Trim2	Scara3	Kif26a
Tmem35		Rab11fip4	Slc18b1	Fzd4	Igsf9b
Grin2d		Rab15	Etfa	Ccdc37	Fsd1l
Irf6		Rab31	Plxdc1	Fam20a	Eif2c4
Slc35c1		Rab33a	Ksr1	St3gal1	Acvr1c
Rab11fip5		Rab37	Satb2	Hey2	Plek2
Cftr		Rab3b	F3	Igbp1	Nr4a3
Cpd		Rab3il1	Carhsp1	Pmp22	Ttll11
Hs1bp3		Rab40b	Igbp1	Pin4	Tspan33
Lrrk1		Rab6b	Mypop	Abca2	Fbxo16
Ntn3		Rabl6	Meiob	Gucy1b3	Vldlr
Fam5b		Rai2	Npas3	Kcna2	Robo2
Bai3		Ramp1	Araf	Otud7a	Cask
Furin		Ramp3	Arid5b	Serinc2	Ndrg1
Icam1		Rap1gap2	Cryl1	Gpr160	Pycr1
Ccdc108		Rapgef3	Fam101b	N4bp3	Rnf182
Gpr158		Rapgefl1	Ass1	Gatm	Fgf16
Optc		Rarg	Cped1	Grin2b	Heg1
2024-03-02		Rarres1	Mmd	Tead4	Slc2a13
Fmnl3		Rasa4	Mtus2	Depdc7	Cadm2
Parp8		Rasal1	Cbs	Mpp3	Prkce
Man1a		Rasd2	Acsl4	Plbd1	Gda
Unc80		Rasgef1a	Gbf1	Eml6	Copz2
Spata32		Rasgef1c	Xiap	Tbx3	L3mbtl4
Sult2b1		Rasgrf1	Sez6	Abcc8	Itga8
Atp11a		Rasgrf2	Galnt2	Ddx58	Cacna1b
Grb14		Rasgrp1	Hdac8	Ptprz1	Sfrp4
Nudt4		Rasgrp2	Kctd1	L1cam	Hhip
Grm8		Rasip1	Hprt	Myo6	Ptpre
Hivep3		Rasl10b	Trim9	Rassf4	Ddah1
Adora1		Rasl12	Txlng	Glt28d2	Tmem26
Ubash3b		Rassf2	Tab3	Ophn1	Spns2
Fbln2		Rassf5	Klf15	Ccdc69	R3hdm4
Pramel1		Rbfox3	Gch1	Map3k6	Frmd3
Chst11		Rbm24	Ift43	Stxbp5l	Unc79
Ache		Rbp3	Cmtm8	Eno2	Gpc1
Prss56		Rbp4	Habp4	Tgfb3	Erbb2
Adamts7		Rbpjl	Cdk16	Tshz3	Slc24a2
Prkg1		Rcsd1	Ppfia2	Arid5b	Arl5c
Naif1		Reep1	Dusp5	Hs3st5	Baiap3
Heg1		Reep6	Mest	Ccdc22	Usp18
Nup62cl		Reln	Als2cl	Eif1ax	Fads3
Igfbp3		Rem1	Hecw2	Fam105a	Slc7a14
AI848285		Repin1	Tmie	Fam212b	Slc1a1
AI115009		Ret	Gas2l1	Ednrb	Cobl
LOC100504608		Rftn1	Zc3h7a	Ppm1h	Hip1
Fam20c		Rfx2	Lrig1	Kcnn2	Wfdc2
Ngb		Rgl1	Zdhhc1	Fstl3	Fbln7
Rab6b		Rgl3	Igfbp3	St3gal6	Jazf1
Bcl2		Rgma	Pdgfb	Gdpd5	Rab6b
Fbxo2		Rgs10	Smim3	Map3k8	Cdh13
Cplx2		Rgs11	Fam102b	Slc43a1	Kcnv1
Adcy3		Rgs16	Nt5dc3	Ada	Lpcat2
Trim7		Rgs17	Rbp4	Eif2c4	Acer2
Nfkb1		Rgs19	Fbxo44	Zfp385b	Smagp
Adprhl2		Rgs6	Kat6a	Plxdc1	Dmc1
Gabrb2		Rgs7	Moxd1	Rusc1	Otx2os1
Ube2j1		Rgs7bp	Kcnh2	Il7	AF529169
Cnksr2		Rgs9	Nespas	Fgf5	Lysmd2
Bdkrb2		Rgs9bp	Sh2d5	Pld2	Spock3
Cd302		Rhbdf1	Peg10	Ripk4	Hecw1
Tbx22		Rhbdl3	Prdm1	Ercc6l	Scin
Strip2		Rhbg	Rab9	Ccbl2	Ptger2
Igfbp4		Rhobtb1	Slc25a21	Creld1	Slc18a2
Slc1a1		Rhoj	Gnao1	Slc25a21	Cdc42ep3
Kcnh1		Rhpn1	Fam57a	Asxl3	Rgs19
Gab1		Rhpn2	Entpd3	Cpne5	Chst11
Myo6		Rimbp2	Gk5	Asic1	Mfsd7c
2024-09-10		Rimbp3	Zfp827	Fmr1	Adamts17
Afap1l2		Rimkla	Yaf2	Mmp17	Pacsin3
Drd2		Rimklb	Gpbp1	Bhlhe41	Arhgef19
Npr2		Rims1	Sgce	Shisa2	Slc8a2
P4ha2		Rims4	Uxt	Palm2	Lad1
L1cam		Ripk4	Kcnab3	Zfp365	Gcnt4
Pik3cb		Ripply3	Sema3c	Med12	Rimbp2
Frmpd1		Rn45s	Aldh2	Slc35c1	Vstm4
Lrp3		Rnd1	Pcgf3	Fam199x	Cpe
Mmd2		Rnf122	Etv4	Rbm20	Kcnj3
Ybx2		Rnf130	Ifngr1	Cd97	Zadh2
Dbndd2		Rnf144a	Klf8	Tmem206	Cdh20
Prkcg		Rnf150	Pgk1	Hdac8	Btbd11
Bcl6b		Rnf152	Plekha2	Fbxo32	Epb4.9
Plbd1		Rnf165	Enox1	Shroom1	Rab15
Plxna2		Rnf180	Map6	Rsrc1	Gria3
Robo2		Rnf217	Thsd7b	Dopey2	Esyt1
Clcn5		Rnf220	Atrx	B4galt4	Pik3c2b
Mocos		Robo1	Kcnc2	Eps8	Gls2
Ksr1		Robo2	Tead3	Plcd3	Zic5
Clgn		Robo3	Bcor	Eml5	Irs4
Des		Ror1	Ephb2	Cobll1	Tspan15
Mapk11		Ror2	Jph3	Clcn5	Prr7
Sema3c		Rora	Lbh	Mpp1	Strip2
Hs6st2		Rorb	Psd	Olfml2b	Tmem184b
Nova2		Rps6ka3	Cmtm3	Steap1	Ccnd1
Rab8b		Rps6ka4	Rpgr	AI593442	Klhl1
Ppm1l		Rps6kl1	Phf16	Gprc5b	Galnt12
Shisa6		Rragd	Otx1	Tbc1d2	Ptgis
Kcng1		Rsph1	D14Abb1e	Itpripl2	Meiob
Sik2		Rspo1	Rassf2	Lad1	Tmem44
B3galt5		Rspo2	Thbs1	Casr	Rilpl1
Tdrd7		Rspo3	Ccdc109b	Gpc3	Hspa12a
Btn2a2		Rspo4	Hdgfrp3	Taf9b	Pkd1
Pik3ap1		Rtbdn	Rragb	Klhl29	Efna3
Ngf		Rtkn	Rbmx	Erbb2	Il17rb
Klhdc5		Rtn4r	Ncald	Nov	Edil3
Ppp1r36		Rtn4rl1	Ccdc134	Rel	Slc4a4
Me3		Rtn4rl2	Zc3h12c	Fam150a	Plcd1
Dpp4		Rufy4	Nfkb1	Agbl2	Setd7
Proser2		Rusc1	Adamts7	Sympk	Esrra
Trp53i13		Ryr2	Irx2	Sorl1	Cd274
Vamp5		S1pr3	Bcl6b	Slco4c1	Ust
Cacna1h		S1pr5	Ica1l	Ccna1	Cib2
Ccnd2		Sall1	Slc30a4	Mgarp	Pex5l
Wdr63		Sall3	Zfp518a	Ppm1l	Xkr5
Tnfrsf1b		Samd14	E2f8	Prdm9	Klhdc5
Sptssb		Samd5	Lrrn2	Jak1	Bend7
BC068157		Sarm1	Mamdc2	Bai2	Rapgefl1
Dnaic2		Sbk1	Pcdh20	Slain1	Kiss1r
Nexn		Scamp5	Rasl10b	Ass1	Rnf207
Slc5a1		Scara3	Pcsk5	Eva1a	Cldn1
Wnk4		Scarf2	Ccs	Tmem8	Diras2
Tmem28		Scn3b	Ube2d1	E2f6	Tbc1d8
Cdk14		Scn4b	Angpt1	Raver2	Ica1
Cmtm7		Scn5a	Kit	Ctnnb1	Dpysl5
Pdlim4		Scnn1b	Ptprt	Dgcr14	Meis1
Fndc3c1		Scnn1g	Zfhx4	Dnm3	Gucy1b3
Slc9a3r2		Scrt1	Dhrs3	Tmem151b	Shisa6
Ada		Scrt2	Serinc2	Klhl1	Kcnab1
F3		Scube1	Rnf182	Lrig1	Lypd6b
Aldh5a1		Scube2	Gabrb2	Rasgrp1	Fam101a
Ifitm10		Scube3	Med14	Ube2a	Tmem8b
Zdhhc23		Sdc1	Mllt3	Ephx3	Mfsd6
Cobll1		Sdc3	C77080	Fgf14	Agpat9
Sema3d		Sdk1	Lrrc24	Scrt2	P2rx6
Vps13a		Sdk2	Abca1	Fam131a	Kcns3
Adamts19		Sec1	Prkca	Pla2g4e	Arhgef40
Gpr149		Sec14l2	Wif1	Ptx3	Vsig10
Negr1		Sec14l5	B4galnt1	Slc16a10	Gal3st3
Pik3r5		Sel1l3	Nsdhl	Smarca1	Lhfp
Ptbp3		Sema3d	Hip1	Meiob	Kcna4
Slc29a1		Sema4f	Fam131c	Zdhhc15	Irs1
Galnt18		Sema5b	Ephx3	Zc4h2	Grhl3
C2cd2		Sema6a	Mapk13	Ntsr1	Bahd1
Cdc42ep3		Sema6b	Gpkow	Cav1	Cbx2
Fam20a		Sema7a	Nav1	Cenpi	Rtn1
Rasip1		Sepn1	Proser2	Arhgef19	Grik2
Rbm24		2025-09-03	Bzrap1	Pde11a	Susd3
Slc34a2		2025-09-04	Psmd10	Cldn10	Enpp4
Shisa2		2025-09-05	Ctsh	Lrfn3	Rusc1
Slc7a14		2025-09-06	Camkk2	Dennd5b	Cpne9
Afap1l1		Sepw1	Oat	Pls1	F3
Pdlim1		Serf1	Tmem26	Itm2a	Zfp354b
Nov		Sergef	Ica1	Erich1	Igsf11
Irgq		Serinc2	Emid1	Abcd1	Pvt1
2024-09-08		Serp2	Gnl3l	Ccdc90a	Fam221b
Cdh18		Serpinh1	Rab39b	Ccdc92	Atp2a3
Epb4.1l4a		Sertad4	Bik	Hmgn3	Dnaaf3
Ephx3		Sertm1	Vps37d	Grasp	Serp2
Pld2		Setbp1	Pdlim1	Ppp1r3f	Zmat3
Cmtm3		Sez6	Smoc1	Piga	Slc38a1
Calcr		Sez6l	Zfp280c	Ggt7	Sptbn4
Ptpre		Sez6l2	Zbtb10	Bhlhe40	Il1rapl1
Zc3h12c		Sfi1	Lrch2	Cav2	Slc22a17
Ets1		Sfmbt1	Ntn3	Foxo1	Tmem200a
Kctd8		Sfmbt2	Shank1	Gnao1	Stox1
Mlkl		Sfrp1	Frmd4b	Spsb4	BC022687
Ror2		Sfrp2	Sh2b3	Stx17	Pcbp3
Evi5l		Sfrp4	Agap2	Cnr1	Ucp1
Slco4c1		Sfxn3	Anxa5	Gab2	Kcnn2
Alpl		Sgcb	Il1rap	Rbbp7	Aif1l
Bzrap1		Sgip1	Abca4	Acbd4	Rnf220
Npy1r		Sgpp2	Cd302	Suv39h1	Areg
Grm7		Sgsm1	Man1a	Atp11a	Rab3d
Dopey1		Sh2b2	Pop5	Zmym3	Pgr
Gpc2		Sh2d4a	Smox	Gls2	Cldn10
Aph1c		Sh3gl2	Syap1	Tab3	Ticam2
Trim14		Sh3pxd2a	Fzd3	Gla	Ldlrad4
Man2a2		Sh3pxd2b	Nt5c1a	Hnrnph2	BC037032
Esr2		Sh3rf3	Slc36a4	Mgat4b	Cul9
Pde11a		Shank1	Spsb4	Cryl1	Tmod2
Ifih1		Shank2	Atg4a	Thoc2	Htr1d
Stk10		Shank3	Zfp777	Tspyl2	Arhgef10
Dclk3		Shc2	Camk1d	Slc35f2	Zfr2
Eno2		Shc3	Cobll1	Cdh7	Evc2
Kcnab3		Shc4	Nelfa	D14Abb1e	Col5a1
Tppp		Shcbp1l	Shisa6	Mecp2	Rnf144a
Cbr3		Shd	Entpd5	Fdx1	Entpd4
Mamdc2		She	Depdc7	Prkce	Adam23
Stag3		Shh	Nmrk1	Arpc5	Tdrd5
Tshr		Shisa2	Ostf1	Ntf3	Eif5a2
Tsc22d3		Shisa3	Polg	Mapk8ip2	Stx2
Znrf3		Shisa6	Sh3gl2	Sik2	Tmem63a
Arhgap10		Shisa7	Bai3	Stom	Fam69b
Zfp319		Shisa9	Cspg5	Fam69c	Fam57a
Zhx3		Shmt2	Nfil3	Sgms1	Fmn1
Gucy1b3		Shox2	Wdr44	Emp2	Ano8
Naga		Shroom1	Dnajc6	Tcfl5	Lipe
Fat4		Siah2	Fam19a2	L3mbtl1	Prdm6
Wnt3		Sidt1	Sgms1	Lrrc8d	Lrp1b
Speg		Sim1	Hcn1	Mmgt1	Ptgs1
Epha7		Sim2	Kctd12b	Usp11	Ccdc158
Prdm9		Sirpa	Hebp1	Tfe3	Gabrb1
Tesc		Six3	L3mbtl1	Tjp3	Antxr1
Pdzd7		Six3os1	Luzp2	Skap1	Ednrb
Stmn3		Six6	Nkain4	Tnfaip8l3	Hs3st3a1
Cacna1g		Skap1	Trmt61a	Tmem62	Cldn11
Mcc		Skor1	Rgl3	Kcp	Ptgfr
Itpripl2		Slain1	Baiap2l1	Bcap31	Sun2
Qpct		Slc12a5	Abca7	Usp43	Pqlc1
Specc1		Slc12a8	Tnfaip3	B3galnt1	Ndrg4
Astl		Slc13a5	Mpzl2	Igfbp7	B2m
S1pr3		Slc15a1	Rab31	Vldlr	Dysf
Klhl1		Slc16a12	Dmrta1	Abhd3	Abhd6
Cdh2		Slc16a14	Chst5	Fmn1	Cacna2d1
Fst		Slc16a2	Piga	Acsl4	Lyn
Cep85l		Slc16a9	B2m	Gpbp1	Serhl
Mknk1		Slc17a7	Hectd2	Nab1	Cpxm2
Mll3		Slc18a2	Bcl2	Cd99l2	Prps2
Kcnmb4		Slc1a1	Rtn4rl2	Psmd10	Dok4
B4galt6		Slc1a6	Calcr	Synm	Glt28d2
Fam167a		Slc22a23	Tgfbr1	Nkain4	Lrrc16b
Pon2		Slc22a3	Slco4c1	Plekhh1	Spsb4
Adamts14		Slc22a4	Grb14	Esr2	Lrrc34
Wscd2		Slc24a4	Clic5	Plk3	Ramp1
Grwd1		Slc25a23	St6gal2	Lamp2	Ugt1a1
Kdelr1		Slc25a33	Adc	Ntn3	Nfkbid
Eml5		Slc25a48	Bbc3	Prima1	Whrn
Rspo1		Slc26a1	Hpca	Mbtps2	Gprin2
Pllp		Slc26a10	Clmn	Tmem50b	Ccdc69
Spo11		Slc26a4	Nfe2l3	Sgsm1	Kit
Ttll11		Slc27a2	Tmem151b	Ets1	Aff2
Ccdc177		Slc29a4	Usp13	Psd	Ripply3
Jak3		Slc2a10	Hsd11b2	Sntb2	Crb2
Pcdh20		Slc2a4	Pdgfra	Rab9	Itga2
Pkd1		Slc2a6	Ccdc102a	Syde2	Cacna1f
Arhgap29		Slc30a10	Ccdc176	Wnt2	Nkain2
Pcsk5		Slc30a3	Slc36a1	Il12rb2	Rasa4
Plau		Slc34a2	BC068157	Fli1	Npy2r
Sh2b3		Slc35e4	Rab3d	Atg4a	Ptprm
Abhd3		Slc35f1	Slit3	Smpd3	Cables1
Cers6		Slc35f3	Elovl7	Pja1	Myzap
Nrxn3		Slc35g2	Zbtb33	Hprt	Adam22
Zcwpw1		Slc36a4	Parp8	Samd5	Tbkbp1
Rasl12		Slc38a1	Tmem184b	Armc2	Cntnap4
Thbs1		Slc38a3	Vps13a	Gria3	Tpst1
Clip4		Slc39a14	Ablim2	Mpv17l	Plekhg6
Fgf14		Slc39a8	Mecp2	Areg	Epha3
Lrrc15		Slc41a2	Sergef	Arhgef10	Lca5l
Ocln		Slc43a1	Utp14a	Cpeb2	Tmem50b
Mfsd6		Slc44a5	Clip4	Fam69b	Igf1r
Vash2		Slc47a1	Stc2	St6galnac5	Cnnm4
Dclk2		Slc47a2	Fndc3a	Nmrk1	Mllt3
Kcnh2		Slc48a1	Echdc2	Ostf1	Zfp467
Inf2		Slc4a11	Grin2b	Slc48a1	Sbk1
Abhd5		Slc4a3	Lypd6b	Tgfbr1	Abat
Lipe		Slc4a4	Slc8a2	Nrp2	Sox9
Kit		Slc4a8	Hpse	Abca1	Dnm3
Ccdc22		Slc5a8	Vopp1	Arid5a	Grhl2
Stpg2		Slc6a1	Plcg2	Magt1	Med12l
Adssl1		Slc6a11	Timp3	Pcyt1b	Fas
Crim1		Slc6a15	Erbb2	Pgap1	Parva
L3mbtl4		Slc6a17	Smyd2	Des	Pde3b
Casz1		Slc6a2	H2afy2	Lsm14b	Tarsl2
Cdc42ep1		Slc6a20a	Ppm1h	Fam122b	Myl9
Plxdc1		Slc6a3	Slc35a3	Kif4	Lurap1
Nrtn		Slc6a4	Zfp382	Cdh4	2024-09-04
Epb4.1l1		Slc6a7	Ncoa1	Dgka	Sun3
Mrps6		Slc6a8	Prkch	Llgl2	Zfp9
Slc5a3		Slc6a9	Shisa2	Nptx2	Erich1
Il12rb2		Slc7a1	Amigo1	Gnl3l	Wnk2
Il1rap		Slc7a10		Apex2	Crim1
Map6		Slc7a14		Cplx2	Il1rap
Foxn2		Slc7a2		Dusp3	Cltb
Rasl10b		Slc8a2		Cftr	Ankrd29
Rtbdn		Slc8a3		Zc3h12b	Pxdc1
Slit2		Slc9a2		Il15ra	Tekt1
Marveld3		Slc9a3		Itga2	Chga
Abcc8		Slc9a3r2		Luzp2	Prosapip1
Smpdl3b		Slco2a1		Klf4	Plxna3
Cpt1a		Slco3a1		Gpr158	Khdrbs2
Eea1		Slco5a1		Magi2	Tcp11l1
Dpy19l2		Slit1		Galnt13	Tacc1
Kat6a		Slit2		Sh3rf3	Slit2
Dact1		Slit3		Grm8	Ehd3
L3mbtl1		Slitrk3		Blvrb	Cd302
Pfn4		Slitrk4		Dbndd1	Gpr64
Asic4		Slitrk5		Pls3	Snhg11
Tle2		Smad9		Itpr2	Gria4
Coro2a		Smarcd2		Kcnmb2	Npy5r
Il1rl2		Smarcd3		Fam131c	Oxct1
N4bp2		Smim14		Pacsin3	Prkg1
Vsnl1		Smo		Znrf3	Rasal1
Pak7		Smoc1		E2f8	Nrcam
Plekhg6		Smoc2		Fras1	Papln
Ptgdr		Smox		Sbspon	Tcfl5
Pdlim2		Smpd3		Rab7l1	Trim7
Fbxl7		Smpdl3b		Atp7a	Ppp1r13b
Gab2		Smtnl2		Cdk16	Syt1
Slc9a7		Snap91		Plcb1	Atp2c2
Il17rb		Sncaip		Otx2os1	Ephb1
Ppp1r14c		Sncb		Tc2n	Lancl3
Gas2l1		Sned1		Vps13a	Vamp1
Rspo3		Snhg11		Map6d1	Fgf13
Nhs		Snn		Siah1b	Arhgap33
Car12		Snph		Nxt2	Has3
Hrh2		Snta1		Otud5	Me3
Spats1		Sntb1		Tspan6	Faxc
Bhlhe41		Sntg1		Tubb6	Jam3
[truncated: 641 more rows]

## Sheet: Sheet6
Table S6. Pol II (+) bivalent genes in different embryonic lineages
E6.5Epi	E6.5VE	E7.5Ect	E7.5Mes	E7.5End
Rn45s	Sfi1	Efnb1	Osr2	Cilp2
Osr2	Cilp2	Nsg1	Dmrt2	Tbr1
Igfbpl1	Ptprs	Eva1c	Dock8	Osr2
Cilp2	Osr2	H2afy	Gpr50	Lfng
Tbx20	Lfng	Cdx1	Tmeff2	Vwa2
Cpm	Nptx1	Prkar2a	Lhx2	Chst8
AI854517	Crabp1	BC021891	Cdx2	Tmem91
Gnal	Prmt8	Cilp2	Esrp1	Cdx2
Plk5	Mapk12	Pygo1	Cilp2	Esam
Zc3hav1	Hpcal4	Fosl1	Cpm	Igf2
Spsb1	Fam171a2	Gjb2	Igfbpl1	Grin2d
Bmi1	C1ql1	Cpm	Hhex	Cx3cl1
Dlx3	Rtn4rl2	Ptrf	Esam	Fgf11
Hhex	Dmrta2	Cyp46a1	Flt1	Nav2
Pou4f1	Wnt9b	Gnal	Col2a1	Wnt2b
Dnaja4	Grik3	Pcdhgc3	Lrfn5	Draxin
Gata2	Tmem132c	Atf3	Cacna2d1	Clstn1
Tfap2c	Prkcg	Cxcl14	Ptpn18	Dnaja4
Zfp800	Sarm1	Wnt9b	Ctnnd2	Car7
Isl2	Nrip3	Slc6a17	Lhx4	Mapk12
Dock8	Dmrt3	Gpr50	Nsg1	Sall3
Wnt9b	Tmem132b	Camkk1	Dlk1	Bend6
Cdx1	Khdrbs3	Mras	Sema7a	Pcdh17
Atf3	Bcl11a	Sertm1	Gfod1	Atf3
Sgpp1	Mfsd2a	Tmem132c	Pcp4l1	Htra4
Usp3	Ccnd2	Sema7a	Ppp3cc	Tymp
Jak2	Lemd1	Laptm4b	Scarf2	Scn1b
Igdcc3	Uchl1	Cadm4	Eif5a2	Matk
Pcp4l1	Tmem108	Dnaja4	Mapt	BC068157
AI314831	Plk5	Flt3	Abhd6	Ihh
Trnp1	BC068157	Nt5e	Spsb1	Reln
Nptx1	Grin2d	St8sia5	Pitx2	Irx2
T	Nav2	Hhex	Tmem132b	Metrnl
Prkar2a	Ina	Tfap2c	Kcnma1	Col2a1
Wt1	Sall3	Trim67	Dll4	Espn
Cxcl14	Clstn1	Sez6l	Igfbp3	Myb
Pitx2	Kcnc3	Mdga1	Dchs1	B4galnt4
Zadh2	Scrt1	Grin2d	Cnih3	Uchl1
Nrp2	Cacnb4	Pcdhga7	Pld5	Rnd1
Ntn1	Chst8	Hbegf	Ptpdc1	Chrm4
Crabp1	Nes	Kdr	Megf11	Cacnb3
Arntl	Vipr1	Hid1	Popdc3	Syne2
Gfod1	Egr3	Bdh1	Cdc42ep3	Shd
Nrip3	Pcdh17	Tmem74b	Pygo1	Mypop
Lhx1	Mmp17	Cd82	Clstn1	Tpm2
Tmem200c	Frmd5	Pcdh19	Dlx3	Sned1
Crtac1	Nt5c2	Rasgrf1	Trnp1	St6gal2
Grb10	Celf4	Fam174b	Pcdhgc3	Tubb6
Flt3	Nova1	Rps6ka4	Pou3f2	Adssl1
Eif5a2	Vwa2	Gpr83	Klhdc5	Tmcc2
Hs3st6	Rnd1	Rtn4r	Dnaaf1	Pitx2
Cadm4	Tbc1d16	Rab33a	P2ry1	Arntl
Gpr176	Srrm4	Loxl3	Vwa2	Spdya
Nptxr	Klhl29	Scube1	Sgpp1	Pcdhgc5
Ndnf	Tenm4	BC005764	Irx2	BC089491
Rps6ka4	Ccdc40	Dchs1	Chst8	Fzd3
Oprd1	Cx3cl1	Ndrg1	Crtac1	Ncs1
Slc6a11	Nfatc1	Zfyve28	Mbnl3	Adarb1
Cacnb4	Col2a1	Fam184a	Nptx1	Khdrbs3
Gpr50	Gli2	Irx1	Reln	Tbc1d16
Wdr8	Slc38a1	Shroom1	Hsdl1	Lsm14b
Zdbf2	Kctd12	Galnt16	Prkar2a	Ccdc40
Bmp7	Gli3	Spsb1	Zc3hav1	Amn
Chst8	Prox1	Dmbx1	Dact2	Tll2
Hey2	Efs	Chst8	Syne2	Zdbf2
Tal2	Tymp	Nkd2	Sox30	Fgf18
Homer2	Sptb	Dock8	Atf3	Frmd5
Fosl1	Sfrp2	Nefh	Itsn2	Vash2
Ano5	Soga2	Crtac1	Zhx1	Igf2as
Ctnnd2	Bend6	Ihh	Arntl	Arid5a
Flt1	Megf6	Plk5	Tril	Adc
Hap1	Gpr50	Vstm2b	Mras	Naglu
Pld5	T	Nrip3	Dnaja4	Bcl2l11
Ngfr	Arg2	Col1a1	Ebf3	Gpr153
Zfyve28	Nrtn	Sgpp1	Bmi1	Kctd12
Kctd1	Wnt2b	Grtp1	Nt5e	Tenm4
Tmem132c	Myb	2025-09-03	Zfp800	Isl1
Ptprs	Nin	Lhx5	Mboat1	Efs
Zbtb46	Fst	Pgrmc1	Myb	Sfmbt2
Cbx4	Draxin	Notum	Spdya	Icam1
Bmper	Ahnak	Chst7	Usp2	Igdcc3
Megf11	Nptx2	Tcf15	Hjurp	Kif21b
Tmem178	Rimklb	Adamts18	Espn	Usp2
Zpbp2	Scube3	Nptxr	Zfp711	Ccnd2
Galnt16	Igdcc3	Megf11	Hpcal4	Dll1
Sox30	Bcl11b	Nlgn3	Pcsk6	Pdgfb
2025-09-03	Igfbp3	2025-09-06	Rtn4r	Hbegf
Clstn1	Tubb6	Klf5	Bend6	Grasp
Kitl	Hcn4	Adora2a	Gata2	Adam15
Tril	Rasa3	Tbx20	Gata5	Bok
Tdrd5	Etnk2	Dusp15	Med12l	Acpl2
BC021891	Adamts19	Adora2b	Map3k5	Pllp
Rel	Atf3	Col25a1	Hs6st2	Timp2
Kctd12	Ptger4	Dpysl4	Nfatc1	Dll3
Pcdh17	Setbp1	Hey2	Irf8	Shc2
Susd1	Chst2	Tmem200c	Rapgef3	Chst2
Ptpdc1	Dusp14	Apln	Nptxr	Glis1
St8sia5	Fgf11	Cacna2d2	Tmem151a	Gli3
Acer2	Mapk11	Ngfr	Ttc9	Aebp1
Hpcal4	P2ry1	Shisa9	Itpka	Apcdd1
Cacna2d2	Rassf2	Itpr2	Cyp26c1	Gdf11
Dusp14	Metrnl	Coch	Gkap1	Pank4
Sdk1	Syt3	Kitl	Kit	Cpm
Klf5	Kcng3	Tmem151a	Cdh6	Trpc1
Aard	Chrm4	AI854517	2025-09-03	Prima1
Greb1l	Tbc1d1	Tril	Wnt9a	Epb4.1l4b
Mapt	Wdr8	Vwa1	Ube2ql1	Tbx3
Trim17	Pltp	Zic3	Zc3h12c	Sh2d5
Lmo2	Flt1	Onecut1	Cacna1g	Fam20c
Cyp24a1	Hhipl1	Pcdh17	Stc2	Leprel4
Trim67	Zdbf2	Dmrta2	Unc5b	Paqr8
Espn	Cpm	Phospho1	Zbtb16	Shank3
Nuak2	Gprc5b	Tnfaip2	Acer2	Nova1
Gxylt2	Irs1	Col27a1	Dclk2	Tmem198
Sema7a	Plcg2	Chst10	Epb4.1l4b	Cdh4
Parp12	Vash1	Reln	Adora2b	2025-03-03
Arhgef26	Ece1	Pcp4l1	Osbp2	Gxylt2
Celf4	Lsm14b	Reep1	Pom121l2	Notch1
Shroom1	Kctd7	Ntn4	Igf2r	Slc35e4
Tmem132b	Tpm2	Npr1	C1ql1	Tmem25
Pom121l2	Spock2	Trnp1	Tec	Atp1b2
Map3k5	Vash2	Hhipl1	Hbegf	Cdkn1a
Zfp385b	St8sia2	Hs3st2	Mmp11	Phospho1
Ptger4	Bhlhe41	Syp	Ubash3b	Nptx2
Gnai1	Pom121l2	Cask	Loxl3	Arnt2
Bmp1	Gli1	Hcfc1	Isl2	Gli1
Laptm4b	Hs3st5	Cpne2	Ryr2	Slc5a5
Col14a1	Dll3	Zdhhc14	Nuak2	Cnr1
Lfng	Pllp	Prkce	Chst10	Ninl
Bmp8b	Apcdd1	Pim2	Mical2	Prodh
P2ry1	Tspan33	Rapgef3	Hectd2	Map6d1
Lrfn3	Klhl14	Zbtb16	Grb10	Aldh4a1
Col2a1	Slc22a17	Adcyap1r1	Slc30a10	Col7a1
Itpka	Slit3	Gdpd5	Scube1	Tbx20
Reln	Alcam	Igdcc3	Matn3	Tnrc6c
Arg2	Plxnd1	Pde2a	Npr3	Kctd7
BC089491	Cxcl12	Twist2	Pcdh17	Pdgfra
Spdya	Entpd4	Cx3cl1	Ntn1	Prkca
Sfi1	Rn45s	Sfi1	Sfi1	Sfi1
Klhl29	Soga3	Ppp3cc	Efr3b	Klf4
Sertm1	Tspan2	Hs6st2	Cpne2	Tbc1d2
Shcbp1l	Stk10	Kctd12	Grm7	Mlxipl
Lrrc4b	Cacna2d1	Arntl	Arhgap26	Fgfr3
Bmp4	Usp2	Mapt	Zfpm2	Slc43a1
Hbegf	Ttc9	Vipr1	Fam20c	Ptpn18
Fbn1	Mns1	Dscam	Sdc4	Inf2
Glis1	Adc	Cyp24a1	Arg2	Nkain1
Prkce	Ephb2	Pcsk6	Plxnc1	Stk10
Prox1	Acpl2	Ptprs	Ripply3	Nrp2
Phospho1	Iffo2	Tmeff2	Apoo	Setbp1
Tdrkh	Pced1b	Bves	Apoo-ps	Zbtb16
Ntrk2	Sox13	Hpcal4	Ndnf	Cnnm2
Sall3	AI118078	Wnt3	Cask	Rgs9bp
Fam174b	BC089491	Gpc3	Tspan33	Tspan33
Hdgfrp3	Hectd2	Scn1b	Galnt16	Ndrg1
Crispld2	Eif5a2	Dennd5b	Ica1l	Pycr1
Fzd3	Cbx2	Chst15	Bves	Prkce
Mlf1	Irx2	Dlgap3	P2ry2	Gpc1
Rims4	Dpf1	Msx2	Igsf11	Baiap3
Ddah1	Ndrg2	Grin2c	Cacnb4	Fads3
Abca5	Sfmbt2	Porcn	Ogt	Hip1
Fads3	Stxbp1	Nptx1	Fndc3a	Lpcat2
Tmem74b	Dgcr14	Tmem132b	Spock2	Acer2
Abtb2	Abca5	Ubash3b	Pkp1	Lysmd2
Cntln	Espn	Frrs1l	Aldh1a2	Rgs19
Leprel1	Ube2ql1	Kcnma1	Ptprs	Slc8a2
Zkscan2	Ccnd1	Ptpn18	Scube3	Lad1
Nin	Naglu	Lhx2	Fam46c	Cpe
Cnih3	Hs3st6	Nhs	Adcy9	Zadh2
Cenpv	Adssl1	Rasa3	Mgat4a	Esyt1
Ptpra	Hey2	Cdx2	Metrnl	Prr7
Sarm1	Rfx2	Slc16a14	Pcdh10	Ccnd1
Frem2	Arl8a	Ndnf	Klf5	Tmem44
Adamts18	Cask	Cdkn1a	Mlxipl	Rilpl1
Ptpn18	Asap3	Pld5	Tm6sf1	Pkd1
Dgki	Grb10	Ppp1r13b	St6gal2	Slc4a4
Mlxipl	Syngr1	Dlx3	Frs3	Setd7
Aatf	Cadm2	Tnik	Cacna2d2	Esrra
Efnb1	Fabp3	Syt9	Casp7	Klhdc5
Eomes	2025-03-03	Crabp1	Rassf2	Rapgefl1
Nptx2	Chsy3	Wt1	Zkscan2	Ica1
Vash1	St8sia4	Eif1ax	Tbx20	Dpysl5
Tet2	Ppp1r1a	Epb4.1l4b	Ankrd44	Meis1
Mfhas1	Igsf9b	Irf8	Fam189a1	Vsig10
Pcdh10	Med13l	Cacna2d3	Apba2	Irs1
Rsrc1	Slit2	Slc9a6	Morc4	Bahd1
Sgcb	Igsf9	Unc5c	Slc40a1	Cbx2
Bnc2	Rgcc	Zfp385b	Chsy3	Rusc1
Chst10	Clmp	Esyt1	Cxcl12	Cpne9
Bcl6	Dpysl5	Zfp516	Nhsl2	Slc38a1
Zdhhc14	Syne2	Cabp7	Rps6ka3	Slc22a17
Fam184b	Msi1	Onecut2	Zdbf2	BC022687
Nsg1	Ybx2	Cplx1	Gpr176	Aif1l
Unc5a	Slmo1	Lrrc4b	Fam163a	Cul9
Bdh1	Slc4a4	Bcorl1	Slc25a30	Col5a1
St3gal6	Igf1r	Klhl29	Reep1	Rnf144a
Cask	Adam15	Draxin	Gxylt2	Entpd4
Metrnl	Ndrg1	Jak2	Slc26a10	Stx2
Tpm1	Fam46c	2025-03-02	Chst11	Fam69b
Igf2r	Pcp4l1	Agfg2	Stard8	Fam57a
Grtp1	Bcl2l11	Osr2	Tmem25	B2m
Fbxl16	Arid5a	Hjurp	Hs6st1	Abhd6
AI118078	Cacnb3	Dll4	Phospho1	Cacna2d1
2025-03-03	Gdf11	Slc16a2	Uchl1	Lyn
Egr3	Emilin2	Acer2	St8sia1	Lrrc16b
Mmd	Dpysl2	Icam1	Egfr	Spsb4
Foxo6	Apobec3	Rps6ka3	Plekhh3	Whrn
Syne2	Sox11	Esam	Pced1b	Kit
Wnt9a	Rsrc1	Lgr5	Rlim	Ptprm
Stat5b	Nkain1	Zfp536	Pdgfb	Cables1
Ntn4	Jdp2	Tbc1d8	Fzd3	Tpst1
Pxdc1	Kctd8	Cenpv	Stk10	Igf1r
Pogk	Adamts1	Pde10a	Jdp2	Cnnm4
Anxa2	Nr4a1	Epha10	Dleu2	Sbk1
Fbn2	Hbegf	AI314831	Jak2	Grhl2
Med12l	Epas1	Fbn1	Vwa1	Pde3b
Cds1	Kit	Tmem164	Mapk12	Tarsl2
Prmt8	Wdr35	Foxo6	Pdlim1	Wnk2
D1Ertd622e	Bok	Hs3st6	Crim1	Crim1
Irf8	Cbs	Lrfn5	Unc13b	Pxdc1
Slc27a2	Erbb2	Kif17	Slc5a5	Prosapip1
Klhl22	Lgi2	Lhx1	Chst5	Plxna3
Phc2	Dzip1	Ppfia3	F3	Tcp11l1
Adora2b	Igf2as	Adamts20	Vstm2b	Tacc1
Kcnma1	Epha7	Mbnl3	Kcnh2	Slit2
Stat1	Rtn4rl1	Wnt6	Col1a1	Ppp1r13b
Bub3	Pdgfb	Acan	Hhipl1	Vamp1
Tmeff2	Fyn	Svep1	Elovl4	Has3
Tmem108	Prima1	Tdrd5	B4galt6	Faxc
Clstn2	Prodh	Usp2	Ahnak	Ppm1l
Faah	Ihh	Lrfn3	Lancl3	St14
Ankrd44	Ninl	Epha5	Tubb3	Mns1
E2f6	Mllt3	Pom121l2	Elovl7	Wipf1
Perp	Gpc1	Eda	Nrxn3	Acer3
Sv2c	Tnik	Mak	Rnf157	Pitpnm1
Hid1	Pcbp3	Foxo4	Cbx4	Fzd4
Sez6	Kdelr3	Nacc2	Yipf6	Bicc1
Usp2	Pank4	Tbl1x	Rfx2	Cdyl2
Dennd5b	Grasp	Pxdc1	Tcf15	Mmp11
Adam15	Ankrd6	Egfr	Vsig10	Lrrc24
Spsb4	Mfhas1	Abcd1	Pik3cb	Eif4g3
Itpr2	Slc43a1	Dusp14	Twist2	Cers1
Adcyap1r1	Ano8	Metrnl	Nin	Gdf1
Nrg3	Shank3	Clstn1	Habp4	Slc6a8
Fam105a	Thbs3	Necab2	Zfp9	Grtp1
Nkd2	Ppfia3	Tmem108	Tmem108	Dpysl2
Reck	Myo5a	Fbxl16	Fgfr4	Slit3
Dsp	Six4	Slc35g2	Grin2d	Bcl2
Epas1	Ikzf4	Htr6	Rnf128	P4htm
Esrra	Klhl23	Msn	Ppargc1b	Kif26b
Dll1	Sh2d5	Ikbkg	Klhl15	Ankrd27
Pura	Phyhipl	Rassf5	Ank	Efnb1
Sdc4	Tspan18	Flt1	Adam12	Zic3
Arhgap26	Hspa4l	Man1c1	Gnai1	Map3k14
Frs3	Shisa6	Tfe3	Kcna6	Tspyl2
Ppfia3	Zfr2	Mapkapk2	Phf6	Klhdc1
Tm6sf1	Klhl8	Srxn1	Piezo2	Dgat1
Nrg2	Tbc1d2	Plagl1	Epha5	Slc16a9
Otx1	Nfib	Caskin1	Iffo2	Hcfc1
Nfil3	Cbx4	Ece1	Nr3c2	Ubash3b
Klf4	Ntn3	Slc17a7	Tbc1d8	Cdc25b
Med13l	Ddah1	Gnb4	Rnd1	Sntb2
Tmtc1	Fam20c	Smoc2	Plekha2	Gpr160
Nr3c2	Jag1	Cnn2	Zdhhc14	Osbpl6
Ube2ql1	Prkar2b	Itpka	Shisa6	Nup210
Baiap2	Mecr	Slc9a7	Cnnm1	Slc41a1
Gpr157	Arhgef40	Slc4a4	Rgcc	Rimklb
Slc22a23	Ankrd44	Sobp	Sfrp1	Lrrc8c
Hsdl1	Sun2	Susd5	Huwe1	Fads2
Plxnd1	Itpripl2	Susd1	2025-03-03	Unc5b
Vipr1	Slc4a11	Six3	Cmtm8	Bub3
Pced1b	Sema7a	Frs3	Snta1	Zbtb46
Dnaaf1	Atp2c2	Hs3st3b1	Hdgfrp3	Slc4a3
Piezo2	Zhx1	Kcnq2	Lrrc8b	Hjurp
Ikzf1	Fbxo32	Dnaaf1	Hcfc1	2025-09-10
St8sia2	Itpka	Ffar4	Cbr3	Pura
Ethe1	Paqr8	Hsdl1	Mypop	Bmi1
Map6d1	Dzip1l	Mlxipl	Agfg2	Piezo2
Slc4a4	Tnrc6c	Vash1	Wbscr17	Efcab4a
Rnd1	Tmem206	Alg13	Fgf18	Adrbk2
H2afy2	Rhbdf1	Cstf2	Kcnn3	Creld1
Tgfbr3	Eya4	Hap1	Ppfia3	Sdc4
Sfrp1	Bhlhe40	Bcap31	Lrrn2	Tmem53
Abat	Rnf220	G6pdx	Vipr1	Mmd
Pag1	Lrrn1	Wnt9a	Abhd15	Rsrc1
Baz1a	Tgfb1	Cdh6	Zc2hc1c	Mapre3
Erich1	Il17ra	Gpc4	St8sia4	Rel
Cxcl16	Car7	Trim36	Msx2	Arhgef28
Plcd3	Ppp1r16b	Shroom2	Galnt12	Igfbp5
Mto1	Rgs19	Epas1	Pxdc1	Cmtm3
Pianp	Tmem184b	Maged1	Frmd5	Pim2
Acbd4	Epb4.9	Gabbr2	Lrp2	Nkrf
Gnb4	Itpr1	Zfp800	Ppp1r13b	Creg1
Ptprm	Med12l	Slc27a2	Sec24d	Slc9a3r2
Afap1	Plcd1	Zfp275	Rhbdf1	Cdr2l
Kctd19	Glis1	Celf4	Cntln	Pdgfc
Ptprz1	Pdgfc	Gdi1	Pltp	Kif13a
Ddx25	2025-09-10	Apoo	Dach2	Fbxl7
B2m	Tox	Apoo-ps	Wwc1	Impdh1
Vwa1	Pgbd5	Lix1l	Vash1	Nlgn3
Palm2	Setd7	Upf3b	Podxl	Metap1d
Ap3m2	Egfr	Gnai1	2025-09-11	Adora2b
Ndrg1	Mmp11	Msl3	Tbc1d8b	Notch3
Sec14l2	Adprhl2	Cystm1	Lbh	Adprhl2
Capn2	Cenpv	P2ry2	Hcn4	Sel1l3
P2ry2	Hs3st1	Glp1r	Zpbp2	Tmem206
Cdkn1a	Rnf144a	T	Elavl3	Hmcn1
Itgb4	Cdkn2a	St8sia1	Megf6	Baiap2
Mbnl3	Notch3	Tmtc1	Sms	Amotl1
Hecw2	Bicc1	Gata2	Shroom2	Fam53b
Bmp8a	Acer2	Exoc6b	Prps1	Mapk8ip1
Zmynd15	Lrrc3b	Slc22a23	Ap1s2	Plk2
Pde2a	Elk3	Ube2ql1	Zfp275	Ptch2
Rfx2	Fbxl7	Stau2	Pura	Daglb
Shank3	Bahd1	Nrg2	Entpd5	Nfil3
Smoc2	Pacsin3	Prima1	Ofd1	Zswim6
Fzd4	Gabrb3	Cckbr	H2afy	Myo5a
Adamts20	Amotl1	Bmp8a	Srxn1	Nrxn3
Fam110c	Iqcb1	Zfp711	Aard
Samd14	Prkca	Rbbp7	Siah2
Chst2	Wnt3	Gramd1b	Tbc1d24
Lhfp	Plk2	Cdh3	Adarb1
Cdh3	Dll1	Fads6	Polr3gl
Letmd1	Prkar2a	Amer1	Cstf2
Sned1	Tmem198	Rgcc	Med14
Cystm1	Pik3c2b	Gpr157	Foxo4
Erbb2	Bmp7	Trim14	Ptpn21
Slc17a7	Ror2	Cacnb4	Gdf11
Arid5a	Stx2	Irs4	Ccdc176
St3gal1	Klhdc5	Fam184b	Spon1
Lpar3	Mmd	Taz	Lmo2
Plekhd1	Sox9	Med13l	Nrtn
Slc25a30	Itga3	Tgfb2	Gramd1b
Jam2	Vamp1	Tet2	Kctd12
Adarb1	Atp1b2	Anxa2	Kcnj2
Mrs2	Pdgfa	N28178	Foxf2
Rgs19	Cnnm4	Abtb2	Mgll
Rbm20	Irx1	Fgfr3	Anks6
Nav2	Klf4	Cdyl2	Ezr
Mgat4a	Kdelr1	Otud5	Bmp8a
Mical2	Kcnab3	Tmem178	Abtb2
Tbc1d24	Mtx1	Tspan7	Bcl2l11
Vopp1	Phf15	Adamts14	Smox
Rasa3	Bbs2	Shroom4	Cnksr2
Man1c1	Aldh4a1	Sdk1	Mdga1
Erbb2ip	Apln	Tmem28	Rnf165
Map3k6	Rb1	Vwa5b2	Zeb1
Casp7	Arntl	Arhgap33	Esyt1
Fabp3	Hjurp	Emilin2	Trappc2
Caln1	Tada2b	Syn2	Nsdhl
Fam46a	Cux1	Tm6sf1	Sarm1
Esam	Mast4	Bnc2	Chrm4
Exoc6b	Tspan15	Mgat4b	Egr3
Abca1	Hsdl1	Irf6	Aldh5a1
Vwa2	Tbc1d24	Sel1l3	Nav2
Entpd4	Tbc1d9	Ctnnd2	Stag2
Prok2	Lypd6b	AI593442	Lyn
Prima1	Galnt12	Syne2	Sfrp2
Adora2a	Trps1	Adora1	Fbn1
Srxn1	Tacc1	Fbn2	Pola1
Tspan2	Capn2	Rlim	Scn1b
Il6ra	Ppargc1b	Phf8	Prdm2
Ica1l	Chrnb1	Fam189a1	2025-09-06
Tmem198	Dnaaf1	Fam120c	Lrrc4b
Hjurp	Whrn	Plxna2	Adamts19
Kcnj2	Dmrta1	Caln1	Nol4
Adcy2	Gucy1a2	Fam20c	Rnf130
Lingo3	Cdkn1a	Gxylt2	Jam2
Alox12	Man1a	Gpr176	Sema3c
Scrt1	Vopp1	Map6d1	Zfx
Ccbl2	Eif4g3	Vwa2	Mllt3
Nebl	Ankrd13b	Adcy5	Fndc3c1
Tfcp2l1	Piezo2	Prox1	Necab2
Vldlr	Ust	Idh3g	Abcb7
Stx11	Erich1	Klhl36	Tarsl2
Unc5d	Rilpl1	Afap1	Bmp1
Il17ra	Aplp1	Ntn1	Chrd
Bend6	Baiap3	Cbr3	Bmp4
Celsr2	Map6d1	Cldn10	Diap2
Dgcr14	Oxct1	Cyp2u1	Sdk1
Apoo	Vsig10	Naglu	Cdkl5
Apoo-ps	Notch1	Fzd4	Slc9a6
Rgmb	Smtnl2	Phf6	Bub3
Galnt12	Xylt1	Galnt12	Adamts20
Vcan	R3hdm4	Mmp11	Prox1
Tspan18	Ttc39b	Adssl1	Hecw2
Arhgap31	Fras1	Prkx	Pqlc1
Grp	Nr3c2	Adarb1	Ammecr1
Gpbp1	Zfp9	Kcnn3	Cbs
Fads6	Sel1l3	Tmem198	Vsnl1
Chrd	Siah2	Pin4	Cx3cl1
Pqlc1	Crim1	Pcdh10	Slc4a11
Klhl36	Gjb2	Fam110c	Coro2b
Sos2	Stim2	Apba2	Tspan15
Gatm	Fbxo46	Chrd	Zkscan16
Cdyl2	Tmem65	Shank3	Apln
Pcdh11x	Hdac5	Rfx2	Kitl
Tpm2	Cnnm2	Apcdd1	2025-03-02
Draxin	Lmtk3	Yipf6	Gpr157
Ggh	Gnai1	Cpt1a	Fam120c
Abhd6	Prkd3	Dgki	Klhl36
Syt7	Ptprm	Reck	Ndrg1
Tbc1d8	Dusp3	Abca5	Stox1
Col4a1	Wipf1	Bmp1	Lpar3
Atp8b1	Fdx1	Tsr2	Esrra
Frzb	B2m	Ribc1	Adam15
Gnao1	Scarb2	Smc1a	Isl1
Hs3st1	Prkce	Kif26b	Nkx6-1
Arhgap33	Nfil3	Dmrt2	Ina
Slc30a4	Fam189a2	Pou4f1	Stat5b
Wnt8a		Tspan2	Zbtb46
Elovl4		Ptpra	Adcy2
Camkk2		Uba1	Tnfrsf1b
Rnf130		BC089491	Bok
Pdgfra		Isl1	Fgd1
Eml1		Epb4.1l1	Pkdrej
Fbln7		Sv2c	Ribc1
Ogt		Isl2	Smc1a
Sema5b		Anks6	Pcdh19
Syt9		Prps2	Col25a1
Tgfbr1		Chic1	Esyt3
Stau2		Wdr45	Mlycd
Rimkla		Zadh2	Cacnb3
Rnf219		Rhpn1	Nkd2
Pex5l		Rel	Cd82
St6gal2		Cd99l2	Tet2
Dapk2		Aifm1	Zrsr2
Fzd6		Fgfr4	Arfgef1
Tarsl2		Bmper	Cspg5
Chsy3		Pls3	Prss23
Hipk2		Hdac6	Rasa3
Oat		Slc25a30	Mob3c
Pkdrej		Pcdh11x	Galnt18
Stx17		Ets1	Farp1
Esrp2		Gata4	Stau2
T2		Prdx4	Met
Meiob		Sntb2	Grin3b
Egfr		Plxnc1	Tpm1
Trp53inp2		Flna	Ano5
Chst7		Greb1l	Bcor
Uhrf2		Pik3cb	Fads3
Syn2		Prmt8	Nono
Dgat2		Ddah1	Sdc3
St8sia4		Sdc4	BC005764
Col4a2		Capn2	Als2cl
Slc6a1		Sgcb	Tmie
Edil3		Vangl1	Plxnd1
Fosl2		Fam105a	Efnb1
R3hdm4		Ikzf1	Slc24a2
Jak1		Gprin1	Fancb
Cdc42ep2		Plxna3	Mospd2
Gabra2		Sarm1	Adc
Cx3cl1		Lhfp	Gpr162
Fcho1		Brsk2	Gyltl1b
B3gnt2		Col2a1	Scrt1
Cckbr		Ttc9	Lgr5
Apba2		Kcnj2	Hccs
Mboat1		AI118078	Slc30a4
Apln		Ankrd44	Nhs
Alad		Eea1	Mapk4
Mllt3		Adcy2	Csgalnact1
Kiss1r		Fam3a	Keap1
Ttc9		Iffo2	Bcorl1
Plin5		Cdkl5	Bcr
Car10		Pag1	Sec14l2
Cplx1		Glt25d2	Atp1b1
Fa2h		Map3k6	Ttll11
Spon1		Med12l	Atp6ap2
Mpc1		Rai2	Tom1l1
Khdrbs2		Fgd1	Anxa2
Fhl2		Rnf130	Fgfr3
Esyt1		Ptger4	Mto1
Unc13b		Fndc3c1	Msl3
Gbf1		Snx12	Mrs2
Dgat1		Col4a1	Fam171a2
Btbd9		2025-03-03	Pvt1
Colec12		Alox12	Gldc
Hcn4		Huwe1	Upf3b
Trim9		Snta1	Slc25a23
Ryr2		Klhl15	Pank4
Camk4		Zkscan2	Unc5c
Prdm2		Tspyl2	Nkap
Ece1		Mob3c	Fam3a
Gramd1b		Rimkla	Edil3
Anks6		Dlg3	Mgat5b
B4galt5		Cacna1g	Rhpn2
Prkch		Cdh4	Adam22
Rspo4		Glt28d2	Prkch
Nfkb2		Dock11	Porcn
Ptpn21		Nin	St8sia2
Rtn4rl2		Nrg3	Rpgr
Paqr5		Plxnd1	Pag1
Rgcc		Chsy3	Gpc4
Porcn		Ppargc1b	Rgs16
Slc43a1		Farp1	Tmem198
Gdpd5		Prps1	Rap2c
Gkap1		Eva1a	Sbk1
Daglb		Glis1	Cacna1h
Sfmbt1		Bcl6	Cdkn1a
Tubb6		Trabd2b	Chst7
Epb4.1l4b		Nrp2	Adora2a
Pkp1		P2ry1	Msn
Iffo2		Fam122b	Ust
Grm2		Pcyt1b	Ptpra
Trabd2b		Suv39h1	Pcdh11x
Rhpn1		Pak6	Pdk3
Wipf1		Tfcp2	Cdx1
Hspa4l		Frem2	Fut9
Sec24d		Tbc1d24	Mfhas1
Smpd3		Dgcr14	Idh3g
Dnaic1		Pqlc1	Epb4.1l4a
Fam219a		Ptprz1	Mapk11
Lpgat1		Dgat1	Fsd1l
Mfsd2a		Mpc1	Atp11c
Cnnm1		Usp11	Csf1
Kcnk2		Ercc6l	Lhfpl2
Apcdd1		Ube2a	Map3k9
Fgf8		Rgs19	Rbmx
Pus3		Nav2	Ttc7
Farp1		Cacna1a	Zic3
Antxr2		Plau	Bend4
Plekhm2		Bmp7	Emilin2
Zswim6		Fgf18	Tpm2
D14Abb1e		Tbc1d8b	Fgfrl1
Ifngr1		Cadps2	Nt5c2
Mypop		Fosl2	Aifm1
Arsb		Sos2	Nkrf
Klhl15		Satb1	Abcc4
Loxl2		Atoh8	Gpr45
Ppapdc1a		Cacng4	Serf1
Esyt3		Sec24d	Obsl1
Rabgap1l		Ppl	Doc2a
Sh3bp5		Fabp3	Baiap2
Arfgef1		Magt1	Rab11fip5
Gdf11		Amph	Slc29a4
Klhdc1		Brwd3	Agbl3
Sntb2		Col4a2	B4galnt1
Hectd2		Ddx25	Stpg2
Slco5a1		Rbm10	Rragb
Fam46c		Arg2	Scara3
Tcf15		Stk10	Fzd4
Lhfpl2		Nono	St3gal1
Obsl1		Slc25a53	Hey2
Spop		Cdc42ep2	Igbp1
Adamts5		Il10rb	Pmp22
N4bp2l1		Wnt2b	Pin4
Fam102b		Cplx2	Abca2
Tfcp2		Esrra	Gpr160
Kcnn3		Syt7	N4bp3
Rhobtb1		Wdr8	Tead4
Prkd3		Bend7	Depdc7
Necab2		Prosapip1	Eml6
Cldn10		Ogt	Tbx3
Rabl6		Vstm2a	Ptprz1
Pcsk6		Syngr1	Myo6
Naglu		Trp53inp2	Rassf4
Tmem151b		Ntrk3	Ophn1
Lrig1		Itpripl2	Map3k6
Fam101b		Chrna4	Stxbp5l
Sel1l3		Ypel2	Eif1ax
Tspan33		Pllp	Fam105a
C1ql3		Nrtn	Ppm1h
Itsn2		Slc29a4	St3gal6
Nova1		Vsx1	Gdpd5
Wbscr17		Prok2	Slc43a1
Plcb1		Arid5a	Zfp385b
Tec		Med12	Rusc1
Mgat4b		Adcy9	Fgf5
Tanc2		Panx2	Pld2
Cacna2d1		Rgma	Ercc6l
Tmed8		Kcnk2	Ccbl2
Agfg2		Ctps2	Creld1
Hs3st3a1		Hs3st1	Asxl3
Habp4		Ptchd1	Fmr1
Crtc3		Nebl	Mmp17
Gem		Usp3	Bhlhe41
Fam135b		Phc2	Shisa2
Sh3gl2		Tubb6	Palm2
Bend7		Timm17b	Med12
Ffar4		St8sia4	Fam199x
Slc30a10		Erich1	Rbm20
Prss23		Tpm2	Tmem206
Cbx2		Zcwpw1	Fbxo32
Rab11fip3		Unc5d	Shroom1
Tada2b		Pip5k1b	Rsrc1
Zfp827		Lad1	Dopey2
Acer3		Mmgt1	B4galt4
Pak6		Tspan18	Eps8
Dbc1		Fgf13	Plcd3
Slc25a25		Pced1b	Eml5
Yaf2		Ap1s2	Cobll1
Mmp17		Rarb	Mpp1
Arpc5		Cdc42ep3	Olfml2b
Irak4		Bend6	Gprc5b
Pus7l		Jak1	Tbc1d2
Ppm1h		Dsp	Itpripl2
Stox1		Mfsd2a	Lad1
Rab15		Pdha1	Gpc3
Cd109		Stag2	Klhl29
Vangl1		Mtus1	Erbb2
Snta1		Slco5a1	Rel
Vim		Ebp	Fam150a
Cryl1		Gla	Agbl2
Dmrta1		Hnrnph2	Sympk
Elovl7		Vldlr	Sorl1
Plod2		Arhgap26	Mgarp
Mtus2		Coro1a	Ppm1l
Traf5		Pura	Jak1
Hpse		Rorb	Tmem8
Sncaip		Traf5	E2f6
Grin2d		Chrm4	Ctnnb1
Irf6		Sptb	Dgcr14
Rab11fip5		Abhd12	Tmem151b
Cftr		Pwwp2b	Lrig1
Cpd		Fhl2	Ube2a
Hs1bp3		Mn1	Slc16a10
Lrrk1		Dll1	Smarca1
Ntn3		Adam15	Meiob
Fam5b		Atp6ap1	Zdhhc15
Icam1		Las1l	Cenpi
2025-03-02		Antxr2	Lrfn3
Fmnl3		Ngf	Dennd5b
Man1a		Cd109	Erich1
Unc80		Rab6b	Abcd1
Grb14		Bhlhe40	Ccdc90a
Nudt4		Gprasp1	Ccdc92
Adora1		Pkp1	Grasp
Fbln2		Pld2	Ppp1r3f
Chst11		Lrrk1	Piga
Igfbp3		Fam46c	Foxo1
AI848285		Abhd6	Spsb4
LOC100504608		Stat5b	Stx17
Fam20c		Zbtb46	Cnr1
Bcl2		Adamts19	Gab2
Adprhl2		Itm2a	Rbbp7
Ube2j1		St3gal6	Acbd4
Cnksr2		Rbm3	Suv39h1
Igfbp4		Heg1	Atp11a
Gab1		Pde1b	Gls2
Myo6		Tpm1	Tab3
2025-09-10		Zdhhc15	Gla
P4ha2		2025-09-08	Hnrnph2
Pik3cb		Baiap2	Mgat4b
Frmpd1		Lmx1b	Cryl1
Lrp3		Slc9a3r2	Thoc2
Ybx2		Stx1a	Tspyl2
Prkcg		Anxa4	Slc35f2
Bcl6b		Kif4	D14Abb1e
Ksr1		Acbd4	Mecp2
Mapk11		Dixdc1	Fdx1
Sema3c		Atp8b1	Prkce
Hs6st2		Ccbl2	Arpc5
Rab8b		Ddx26b	Sik2
Ppm1l		Rbfox3	Stom
Shisa6		Nr3c2	Fam69c
Sik2		Sh3bp5	Sgms1
Ngf		Stag3	Tcfl5
Klhdc5		Hs3st3a1	L3mbtl1
Proser2		Qsox1	Lrrc8d
Trp53i13		Adam19	Mmgt1
Cacna1h		Baz1a	Usp11
Ccnd2		Spop	Tnfaip8l3
Tnfrsf1b		Armcx4	Kcp
BC068157		Lfng	Bcap31
Wnk4		Piezo2	Vldlr
Cdk14		Tgfbr3	Abhd3
Cmtm7		Thoc2	Acsl4
Fndc3c1		Siah1b	Gpbp1
Slc9a3r2		Wnt4	Cd99l2
Ada		Nfkbie	Synm
F3		St3gal1	Nkain4
Aldh5a1		Rhbdf1	Plekhh1
Cobll1		Gpc2	Esr2
Vps13a		Sema3d	Plk3
Adamts19		2025-09-11	Lamp2
Pik3r5		Zfx	Ntn3
Ptbp3		Hk2	Prima1
Galnt18		Smarca1	Mbtps2
C2cd2		Stard10	Tmem50b
Cdc42ep3		Il17ra	Ets1
Rbm24		Plcd3	Sntb2
Shisa2		Ccdc177	Syde2
Pdlim1		Elk1	Wnt2
Irgq		Mapk8ip2	Smpd3
2025-09-08		Pcdh7	Pja1
Epb4.1l4a		Trim62	Hprt
Pld2		Egr3	Arhgef10
Cmtm3		Fgf9	Cpeb2
Zc3h12c		D1Ertd622e	Fam69b
Ets1		Nudt4	Nmrk1
Kctd8		Atp11c	Ostf1
Ror2		Clcn4-2	Tgfbr1
Alpl		Dleu2	Nrp2
Npy1r		Abcc8	Abca1
Grm7		B4galt6	Arid5a
Dopey1		Prkd3	Magt1
Gpc2		Rbmx2	Pcyt1b
Aph1c		Ryr2	Pgap1
Trim14		Fmnl3	Des
Man2a2		Nptx2	Lsm14b
Esr2		Gabra2	Fam122b
Stk10		Klf4	Kif4
Kcnab3		Creg1	Cdh4
Cbr3		Mbtps2	Llgl2
Stag3		Gyk	Nptx2
Znrf3		Stmn3	Gnl3l
Arhgap10		Arhgap31	Apex2
Zfp319		Fam171a2	Dusp3
Zhx3		Sepw1	Zc3h12b
Naga		Cnnm1	Klf4
Wnt3		Ftsj1	Galnt13
Epha7		Cacna1h	Blvrb
Cacna1g		Fmr1	Dbndd1
Itpripl2		Ammecr1	Pls3
Specc1		Six3os1	Itpr2
S1pr3		Clmp	Pacsin3
Cdh2		Stox1	Znrf3
Fst		Lamp2	E2f8
Cep85l		Sms	Fras1
Mknk1		B4galt5	Atp7a
Mll3		R3hdm4	Cdk16
Kcnmb4		Efhd2	Plcb1
B4galt6		Itsn2	Vps13a
Pon2		Mboat1	Map6d1
Adamts14		Dok6	Siah1b
Grwd1		Rhobtb1	Otud5
Kdelr1		Sema5b	Tubb6
Eml5		Wnt8a	Epb4.1l1
Rspo1		Sfrp1	R3hdm4
Pllp		Dcc	Frmd3
Ttll11		Pola1	Aff1
Ccdc177		Fsd1l	Mtcp1
Jak3		Ldlrap1	Irak1
Pkd1		Plekhh1	Nefm
Arhgap29		Sh3bgrl	Grwd1
Pcsk5		Abhd3	Arhgef28
Plau		Clstn2	Kiss1r
Sh2b3		Chrnb1	Zfp664
Abhd3		Dbc1	Tmem44
Cers6		Irgq	Draxin
Nrxn3		Tbx3	Ggh
Zcwpw1		Fam189a2	Atrx
Rasl12		Fam5b	Crtc3
Thbs1		Letmd1	Myo1c
Lrrc15		Rabl6	Naglu
Ocln		Samd14	Ctps2
Vash2		Fam129a	Prps2
Dclk2		Etnk2	Kat6a
Kcnh2		Fam120b	Slc35g2
Inf2		Sh3pxd2a	Egln1
Abhd5		Vsnl1	Rnpepl1
Kit		Aatf	Adcyap1r1
Stpg2		Foxn4	Armcx4
Adssl1		Alad	Dmxl2
Crim1		Plcb1	Kremen1
Nrtn		Btbd9	Erbb2ip
Mrps6		Slc4a11	Rp2h
Slc5a3		Tro	Cacna1b
Il1rap		Atp6ap2	Fam102b
Map6		Zrsr2	Ikbkg
Foxn2		Tspan15	Samd14
Slit2		Eomes	Atp10a
Marveld3		Ppapdc1a	Hip1r
Abcc8		Negr1	Itga8
Smpdl3b		Unc80	Hs1bp3
Cpt1a		Fam199x	Susd5
Eea1		Ccdc142	Lrrc34
Dpy19l2		Rap2c	Socs5
Kat6a		Klhdc1	Atp6ap1
Dact1		Prkcg	Fzd5
Pfn4		Apex2	Btbd9
N4bp2		Camk4	Camk4
Vsnl1		Mmp17	Paqr8
Fbxl7		Nmnat2	Pgk1
Slc9a7		Tspan6	Ankrd12
Gas2l1		Nkrf	Gas2l1
Nhs		St8sia2	D1Ertd622e
Car12		Adprhl2	Ctif
Bhlhe41		Synm	Rasgef1b
Mmp11		Fam65a	Brcc3
Tub		Gkap1	Med13l
Slc16a10		Gfra2	Flna
Ttc34		Slc30a10	Tada2b
Eif4e3		Glipr2	Rab31
Fam228b		Prss23	Phka2
Zfp185		Rp2h	G6pdx
Wnt2b		Rnf128	Rhpn1
Matn3		Lhfpl2	Kcnab3
Efna2		Cbx4	Usp9x
Rab3il1		Chst2	Tsr2
Satb1		Pus3	Utp14a
Fam150a		Phka2	Tmem184b
Wwtr1		Fancb	Rab3il1
Csrnp2		Mospd2	Reck
Irs4		Ophn1	Naa10
Fam57a		Armcx2	Prkca
Slc29a4		Emx1	Dennd3
Zfp777		Kiss1r	Grm2
Cnnm2		Wbscr17	Cttnbp2
Rps6ka3		Pdk3	Kank1
Fnip1		Agpat9	Tmem28
Rab38		Arhgef26	Ephb1
Tnfsf11		Megf6	Ephb2
Hrasls		Dok4	Maged1
Ppp1r16b		C1ql3	Zfp280c
Xkr7		Rhbdl3	Ngf
Pde3b		Naa10	Srgap1
Creg1		Smpd3	Pkp2
Tc2n		Tnfrsf19	Cdc42ep2
Zfp382		Lhx4	Kdr
Dopey2		Bend4	Zswim5
Fgf18		Kcnab1	Arf3
Mcu		Osbpl6	Tgfb1
Arfip1		Hmgn5	Has3
Amph		Kctd6	Bcl2
Mlycd		Rims1	Otx1
Plekhh1		LOC100504608	Vma21
F2rl1		Zranb2	Slc9a3r2
Nespas		Grb10	Igdcc3
Ppargc1b		Rab11fip3	Dpysl3
Met		Esyt3	Megf9
Cmc1		Tmem47	Creg1
Kctd6		Cdc42ep1	Tro
Nol4		Polr3gl	Emid1
Dleu7		Ppp1r16b	Las1l
Ephb1		Gab2	Gng12
Nfkbie		Stxbp2	Pon2
Peg10		Igf2as	Hmgn5
Ovol2		Fbxo2	Sh3bgrl
Lrrc8b		Maoa	Lca5l
Nsmaf		Meis1	Smad9
Ppic		Kdelr1	Phf8
Disp2		Crim1	Prdx4
Nr4a2		AI848285	Macrod2
Hdac2		Klhdc5	Pdpn
Hspa12b		Aldh5a1	Ttc39c
Synm		Mllt1	Pim2
Dnajc22		Tal2	B2m
Polg		Dach1	Adamts17
Tspan15		Ephx4	Lemd1
Rbbp7		Parp14	Arnt2
Chrnb1		Fam46a	Dlg3
Golim4		Gpr160	Speg
Sh2b2		Stx17	Ypel2
Fndc3a		Abhd15	A4galt
C1ql1		Usp9x	Tceanc
Aqp11		Igsf3	Epha7
Abhd8		Nkap	Fhl2
Lbh		Tmed8	Antxr2
Sgce		Mto1	Pdzd4
Arhgef28		Atxn1	Rhobtb1
Ifnar2		Phf2	Bmper
Serinc5		Wnk4	Tfcp2
Cdh4		Slc18b1	Ccdc142
Galnt14		Etfa	Arhgap33
Tmem184b		Ksr1	Pqlc3
Mecr		F3	Aatf
Usb1		Carhsp1	Galnt2
Snn		Igbp1	Tmem132c
Mpp5		Mypop	Trp53inp2
Pard3b		Npas3	Aplp1
Vegfc		Araf	Shd
Prkca		Cryl1	Atp8a1
Fgfr1		Fam101b	Eomes
Chrdl1		Ass1	Exoc6
Ephx4		Mmd	Alcam
Oaf		Mtus2	Prdm6
Zfp248		Cbs	Igsf9b
Lad1		Acsl4	Kcnc3
Prkd1		Gbf1	Orai2
Cyp2u1		Xiap	Pkd1
Mtus1		Galnt2	Arfgap3
2025-09-06		Kctd1	Fam83g
E2f8		Hprt	Pdgfa
Rgs8		Trim9	Svep1
Hip1		Txlng	Nfkb2
Rhbdl3		Tab3	Rbm3
Fbxo44		Klf15	Vamp1
Tmem25		Gch1	Entpd4
Gpr45		Cmtm8	Pdha1
Wls		Habp4	Rbm38
Gnaz		Cdk16	Tbl1x
Tbc1d8b		Dusp5	Bdnf
Wdr20a		Mest	Il1rap
Wsb1		Als2cl	Hpse
Trpc1		Hecw2	Tspan13
Gpr155		Tmie	Sfmbt1
Ak3		Gas2l1	Haus7
Zfp521		Zc3h7a	Ddx26b
Lama1		Lrig1	Slmo1
Snx33		Zdhhc1	Hivep2
Ccs		Igfbp3	Tmed8
Stxbp5l		Pdgfb	Shroom4
Elovl2		Smim3	Arhgap31
Lekr1		Fam102b	Aqp11
B4galnt1		Nt5dc3	Whrn
Megf6		Fbxo44	Dkc1
Xkr4		Kat6a	Irx1
Fermt2		Kcnh2	Eya4
Qsox1		Nespas	Zfp110
Tmem50b		Sh2d5	Mll3
Sox13		Peg10	Alad
Smarca1		Prdm1	Tmem180
Ube2e2		Gnao1	Hdac6
Fam101a		Fam57a	Soga2
Paqr8		Gk5	Zhx2
Adc		Zfp827	Tmem47
Eif4g3		Yaf2	Htatsf1
Tox		Gpbp1	T
Prkaa2		Sgce	Nlgn3
Carhsp1		Uxt	Ano6
Etfa		Kcnab3	Cdc42ep1
Ltbr		Sema3c	Eif4g3
Ttc7		Aldh2	Trabd2b
Dusp16		Pcgf3	B4galt5
Mpzl2		Etv4	Prosapip1
Chic1		Ifngr1	Txlng
D3Ertd254e		Klf8	Ccs
Elf2		Pgk1	Zadh2
Pard6g		Plekha2	Cotl1
Pam		Enox1	Rab3b
Smyd2		Map6	Xkr4
Aph1b		Atrx	Gdi1
Hsdl2		Tead3	Atp7b
Serinc2		Ephb2	Gpr173
Ube2cbp		Lbh	Slc25a53
Ulk2		Cmtm3	Tmem37
Myl9		Phf16	Lyrm9
Lrrc20		Otx1	Lmo7
Slc22a21		D14Abb1e	Lrrk1
Zfp697		Rassf2	Maoa
Kif26a		Thbs1	Icosl
Frmd3		Hdgfrp3	Rab38
Smim3		Rragb	Plau
Hpcal1		Rbmx	Rbm10
Mgarp		Ccdc134	Agtpbp1
Dok4		Zc3h12c	Baiap3
Nmrk1		Nfkb1	Slc12a4
Ostf1		Adamts7	Arfip1
Ptchd2		Irx2	Igf2as
Slc22a15		Bcl6b	Nes
Fbxo16		Ica1l	Slc37a1
Tubb3		Slc30a4	Apcdd1
Alcam		Zfp518a	Camkk2
Ankrd12		E2f8	Gyk
Zdhhc1		Lrrn2	Klhl2
Etnk1		Rasl10b	Zfp846
Adamts15		Pcsk5	Cplx1
Otud7a		Ccs	Araf
App		Ube2d1	Cpd
Camk1d		Kit	Wdr44
Fgd5		Ptprt	Amer1
Boc		Serinc2	Mylip
Ammecr1		Rnf182	Adamts15
Elavl3		Med14	Ece1
Arfgap3		Mllt3	Fam120b
Entpd5		Lrrc24	Parva
Rasef		Abca1	Slc19a2
Kansl1l		Prkca	Bmp2
Ppl		B4galnt1	Alg13
Tnfaip3		Nsdhl	Cers6
Trim62		Hip1	Slc36a4
Pdgfc		Ephx3	Spint2
Slc39a8		Gpkow	Epcam
Rgs16		Proser2	Dock9
Ccdc90a		Ctsh	Nelfa
Panx2		Camkk2	Mtss1
Socs5		Oat	Leprel2
Ccdc176		Tmem26	Nr4a1
Pank4		Ica1	Cox7b
Timp2		Emid1	Smoc1
Rab33a		Gnl3l	Crabp1
Chst3		Rab39b	Eif4e3
Sergef		Bik	Lyst
Ubtd1		Vps37d	Zfp518a
Galnt13		Pdlim1	Kif26b
Rims1		Smoc1	Tmem164
Slc16a2		Zfp280c	Klf8
Etnk2		Lrch2	Dgat2
Kcnb1		Ntn3	Tspan5
Fbxo46		Shank1	Phf16
Prosapip1		Sh2b3	Elk3
Rb1		Anxa5	Sox13
Shank1		Il1rap	Plcg2
Bik		Abca4	Mmp15
Mad2l2		Man1a	Letmd1
Dach2		Smox	Stambpl1
Dennd5a		Fzd3	Slc16a6
Sh3pxd2a		Slc36a4	Aebp1
Sox9		Spsb4	Hdac2
Tll2		Zfp777	Mpc1
Klf15		Camk1d	Nbeal2
Msl1		Cobll1	Rgs17
Arpc1b		Nelfa	Stxbp2
Pik3c2b		Shisa6	Mcu
Rgl3		Entpd5	Loxl1
Ccdc142		Depdc7	Kcnab2
Nes		Nmrk1	Plod2
Dmc1		Ostf1	Fam222a
Hexa		Polg	Gpkow
Lca5l		Sh3gl2	Slit2
Tmem8b		Bai3	Rb1
Pvt1		Cspg5	Lrrc8c
Clmp		Nfil3	Arhgef26
Anxa4		Wdr44	Bcl6
Il10ra		Sgms1	Gpr180
Nt5dc3		Hebp1	Efhd2
Aldh2		L3mbtl1	Gdpd1
Tmem206		Nkain4	Sdk2
Dmxl2		Trmt61a	Akap5
Atp10a		Rgl3	Cpsf4l
Rab30		Baiap2l1	Aldh4a1
Parva		Tnfaip3	Cd9
Col23a1		Mpzl2	Kctd7
Rnf207		Rab31	Pla2g16
Eva1a		Dmrta1	Cdyl2
Mal2		Chst5	Etnk2
Tspan13		Piga	Plxna3
Emid1		B2m	Tug1
Zc3hav1l		Hectd2	Kctd8
Irf2		Bcl2	Mllt1
Sepw1		Rtn4rl2	Mapkapk2
Ankrd29		Tgfbr1	Mn1
Adamts17		Grb14	Rab5c
Bend4		St6gal2	Serhl
Chst15		Adc	Cnnm2
S100a11		Bbc3	Zcwpw1
Mnf1		Nfe2l3	Ccdc88c
Saysd1		Tmem151b	Hipk2
Vamp1		Usp13	Fam57a
Slco3a1		Hsd11b2	Rin3
Zic3		Pdgfra	Cpne3
Tpst1		Ccdc102a	Ftsj1
Bhlhe40		Ccdc176	Tgfb2
Coro1a		BC068157	Dmrta1
Dgka		Rab3d	Tox3
Smoc1		Slit3	Trim9
Srrm4		Elovl7	Dnajc22
Zmat4		Zbtb33	Specc1
Cpsf4l		Parp8	Fkbp1b
Glipr2		Tmem184b	Kansl1l
Cspg5		Vps13a	Pdgfc
Cd99l2		Mecp2	Arrdc1
Gna14		Sergef	Slc39a14
Pm20d2		Utp14a	Stag3
Tmem44		Stc2	P4htm
Asns		Fndc3a	Osbpl6
Rnpepl1		Echdc2	Tmem63a
Atg16l2		Lypd6b	Chst1
Thsd7a		Slc8a2	Rab11fip3
Rlim		Hpse	Dock11
Dusp5		Vopp1	AU041133
Eya4		Plcg2	Dynlt3
Hcn1		Timp3	Gpc2
Msn		Erbb2	Fmnl3
Phf6		Smyd2	Pwwp2b
Tmem189		H2afy2	Proser2
Slc2a13		Ppm1h	Adprhl2
Echdc2		Slc35a3	Asb13
Metap1d		Zfp382	Cbx2
Pcsk9		Prkch	Edn3
Moxd1		Shisa2	Gnb4
Brsk2		Amigo1	Sh3bp5
Nanp			Kdelr1
Ica1			Rbfox3
Paqr7			Alg11
Vps37d			Fyn
Fam221b			Gpr137c
Baiap2l1			Zfp882
Cdkl5			Rnf24
Vps37b			Dctn3
Ribc1			Tjp2
Smc1a			Wipf1
Smox			Fam46a
Fam129a			Galnt14
Ass1			Mcoln3
Mmp16			Eea1
Pcgf3			Rbm41
Cbs			Rin1
Eya1			Fosl2
Psd2			Txndc16
Epdr1			Klhl13
Efna3			Etv4
Ttc39b			Metap1d
Hunk			Ptprm
Gch1			Sergef
Ispd			Clcf1
Zfp275			Col13a1
Mfsd1			Itga6
Nono			Lrrc24
Aifm1			Fbxo16
Ripk2			Irf1
Ist1			Lrrc20
Leprel4			Wdr45
Pdlim7			Pgbd5
Rnf128			Uxt
Sav1			Pkn1
Sgms1			Zfp382
Fgd1			Chst3
Kremen1			Lama5
Ccdc105			Gne
Als2cl			Tnrc6c
Lancl3			Abhd5
Tmie			Zfr2
Rab31			Klhl8
Rab3b			Pgrmc1
Nf1			Klhl32
Cmtm8			Pitpnm1
Eps8			Tmod2
Cpeb2			Usp18
Chst1			Tgfbr3
Rgs17			Vopp1
C2cd4c			Zfp709
Ephb2			Mospd1
Grk4			Prkx
Nop14			Scarb1
Plk2			Fam101b
Nkain2			Slc25a25
Tspan7			Oat
Cgrrf1			Tspan18
Lypd6b			Sh3bgrl2
Ofd1			E2f2
Plcl2			Fundc1
Pola1			Trim65
Cotl1			Leprel1
Grhl2			Flot1
Sptb			Ptbp3
Fstl1			Shank3
Optn			Nphp4
Sgk3			Apool
Abca2			Gabbr1
Elf4
Sike1
Il10rb
Nkain3
Syngr1
Zfp318
Fras1
Eml6
Zfp821
Sorcs2
Scmh1
Xk
Agbl2
Gpr160
Gyg
Gyk
Arhgef10
Atp11c
Zc3h12b
Sertad4
Nkain4

## Sheet: Sheet7
Supplementary Table 7: Sample information.
Library name	Tissue/Cell line	Number of embryos	Inferred number of cells	Experiment type	Organism	Genotype	Antibody	Raw Reads	Unique mapped Reads
ChIP-seq datasets:
E65Epi_Eed_KO_Pol2_rep1	E6.5 Epiblast	16	10560	ChIP-seq	mouse	Eed knockout	anti-Pol II RBP1 (BioLegend)	23968612	13660800
E65Epi_Eed_KO_Pol2_rep2	E6.5 Epiblast	12	7920	ChIP-seq	mouse	Eed knockout	anti-Pol II RBP1 (BioLegend)	30836092	14604288
E65Epi_Eed_Ctr_Pol2_rep1	E6.5 Epiblast	11	7260	ChIP-seq	mouse	Eed control	anti-Pol II RBP1 (BioLegend)	22706020	10131935
E65Epi_Eed_Ctr_Pol2_rep2	E6.5 Epiblast	13	8580	ChIP-seq	mouse	Eed control	anti-Pol II RBP1 (BioLegend)	22964748	10031043
E65ExE_Eed_KO_Pol2_rep1	E6.5 Extra-embryonic ectoderm	16	10560	ChIP-seq	mouse	Eed knockout	anti-Pol II RBP1 (BioLegend)	22744030	9364154
E65ExE_Eed_KO_Pol2_rep2	E6.5 Extra-embryonic ectoderm	12	7920	ChIP-seq	mouse	Eed knockout	anti-Pol II RBP1 (BioLegend)	30617008	10947290
E65ExE_Eed_Ctr_Pol2_rep1	E6.5 Extra-embryonic ectoderm	11	7260	ChIP-seq	mouse	Eed control	anti-Pol II RBP1 (BioLegend)	21582450	5778738
E65ExE_Eed_Ctr_Pol2_rep2	E6.5 Extra-embryonic ectoderm	13	8580	ChIP-seq	mouse	Eed control	anti-Pol II RBP1 (BioLegend)	21917714	9007103
E65Epi_Jarid2_KO_Pol2_rep1	E6.5 Epiblast	10	6600	ChIP-seq	mouse	Jarid2 knockout	anti-Pol II RBP1 (BioLegend)	23031292	11623969
E65Epi_Jarid2_KO_Pol2_rep2	E6.5 Epiblast	11	7260	ChIP-seq	mouse	Jarid2 knockout	anti-Pol II RBP1 (BioLegend)	34048276	16283800
E65Epi_Jarid2_Ctr_Pol2_rep1	E6.5 Epiblast	11	7260	ChIP-seq	mouse	Jarid2 control	anti-Pol II RBP1 (BioLegend)	32189596	15435280
E65Epi_Jarid2_Ctr_Pol2_rep2	E6.5 Epiblast	12	7920	ChIP-seq	mouse	Jarid2 control	anti-Pol II RBP1 (BioLegend)	26212714	13900301
E65ExE_Jarid2_KO_Pol2_rep1	E6.5 Extra-embryonic ectoderm	10	6600	ChIP-seq	mouse	Jarid2 knockout	anti-Pol II RBP1 (BioLegend)	27082828	11685087
E65ExE_Jarid2_KO_Pol2_rep2	E6.5 Extra-embryonic ectoderm	11	7260	ChIP-seq	mouse	Jarid2 knockout	anti-Pol II RBP1 (BioLegend)	35327280	11607174
E65ExE_Jarid2_Ctr_Pol2_rep1	E6.5 Extra-embryonic ectoderm	11	7260	ChIP-seq	mouse	Jarid2 control	anti-Pol II RBP1 (BioLegend)	26010352	7419224
E65ExE_Jarid2_Ctr_Pol2_rep2	E6.5 Extra-embryonic ectoderm	12	7920	ChIP-seq	mouse	Jarid2 control	anti-Pol II RBP1 (BioLegend)	27704420	10229825
E65Epi_Kmt2b_KO_Pol2_rep1	E6.5 Epiblast	16	10560	ChIP-seq	mouse	Kmt2b knockout	anti-Pol II RBP1 (BioLegend)	21667034	10643491
E65Epi_Kmt2b_KO_Pol2_rep2	E6.5 Epiblast	15	9900	ChIP-seq	mouse	Kmt2b knockout	anti-Pol II RBP1 (BioLegend)	15790398	7003505
E65Epi_Kmt2b_Ctr_Pol2_rep1	E6.5 Epiblast	16	10560	ChIP-seq	mouse	Kmt2b control	anti-Pol II RBP1 (BioLegend)	17885324	2515782
E65Epi_Kmt2b_Ctr_Pol2_rep2	E6.5 Epiblast	15	9900	ChIP-seq	mouse	Kmt2b control	anti-Pol II RBP1 (BioLegend)	25287288	5941371
E65ExE_Kmt2b_KO_Pol2_rep1	E6.5 Extra-embryonic ectoderm	16	10560	ChIP-seq	mouse	Kmt2b knockout	anti-Pol II RBP1 (BioLegend)	38193102	7934380
E65ExE_Kmt2b_KO_Pol2_rep2	E6.5 Extra-embryonic ectoderm	15	9900	ChIP-seq	mouse	Kmt2b knockout	anti-Pol II RBP1 (BioLegend)	17342156	4181896
E65ExE_Kmt2b_Ctr_Pol2_rep1	E6.5 Extra-embryonic ectoderm	16	10560	ChIP-seq	mouse	Kmt2b control	anti-Pol II RBP1 (BioLegend)	29081406	7123624
E65ExE_Kmt2b_Ctr_Pol2_rep2	E6.5 Extra-embryonic ectoderm	15	9900	ChIP-seq	mouse	Kmt2b control	anti-Pol II RBP1 (BioLegend)	21618368	6973732
E65Epi_Pol2_rep1	E6.5 Epiblast	16	10560	ChIP-seq	mouse	Wild type	anti-Pol II RBP1 (BioLegend)	21463512	7033910
E65Epi_Pol2_rep2	E6.5 Epiblast	15	9900	ChIP-seq	mouse	Wild type	anti-Pol II RBP1 (BioLegend)	32600652	11143335
E65Epi_Pol2_rep3	E6.5 Epiblast	22	14520	ChIP-seq	mouse	Wild type	anti-Pol II RBP1 (BioLegend)	27547962	9195506
E65VE_Pol2_rep1	E6.5 Visceral endoderm	16	4000	ChIP-seq	mouse	Wild type	anti-Pol II RBP1 (BioLegend)	18396488	3773340
E65VE_Pol2_rep2	E6.5 Visceral endoderm	15	3750	ChIP-seq	mouse	Wild type	anti-Pol II RBP1 (BioLegend)	22606080	6797989
E65ExE_Pol2_rep1	E6.5 Extra-embryonic ectoderm	16	10560	ChIP-seq	mouse	Wild type	anti-Pol II RBP1 (BioLegend)	25064226	8921513
E65ExE_Pol2_rep2	E6.5 Extra-embryonic ectoderm	15	9900	ChIP-seq	mouse	Wild type	anti-Pol II RBP1 (BioLegend)	24004610	7291796
E65ExE_Pol2_rep3	E6.5 Extra-embryonic ectoderm	22	14520	ChIP-seq	mouse	Wild type	anti-Pol II RBP1 (BioLegend)	34207672	9124122
E75Ect_Pol2_rep1	E7.5 Ectoderm	6	48360	ChIP-seq	mouse	Wild type	anti-Pol II RBP1 (BioLegend)	25855846	9278415
E75Ect_Pol2_rep2	E7.5 Ectoderm	6	48360	ChIP-seq	mouse	Wild type	anti-Pol II RBP1 (BioLegend)	24885560	8738298
E75Mes_Pol2_rep1	E7.5 Mesoderm	6	37380	ChIP-seq	mouse	Wild type	anti-Pol II RBP1 (BioLegend)	26095394	7984946
E75Mes_Pol2_rep2	E7.5 Mesoderm	6	37380	ChIP-seq	mouse	Wild type	anti-Pol II RBP1 (BioLegend)	11778698	6354224
E75End_Pol2_rep1	E7.5 Endoderm	6	4080	ChIP-seq	mouse	Wild type	anti-Pol II RBP1 (BioLegend)	27689096	6140963
E75End_Pol2_rep2	E7.5 Endoderm	6	4080	ChIP-seq	mouse	Wild type	anti-Pol II RBP1 (BioLegend)	31304476	9842076
E75ExE_Pol2_rep1	E7.5 Extra-embryonic ectoderm	6	48360	ChIP-seq	mouse	Wild type	anti-Pol II RBP1 (BioLegend)	24697714	10413060
E75ExE_Pol2_rep2	E7.5 Extra-embryonic ectoderm	6	48360	ChIP-seq	mouse	Wild type	anti-Pol II RBP1 (BioLegend)	60776398	13048806
E65Epi_Ser2p_rep1	E6.5 Epiblast	23	15180	ChIP-seq	mouse	Wild type	anti-Phospho-POLR2A CTD-S2 (Abclonal)	32217334	11932387
E65Epi_Ser2p_rep2	E6.5 Epiblast	23	15180	ChIP-seq	mouse	Wild type	anti-Phospho-POLR2A CTD-S2 (Abclonal)	21613520	10138761
E65VE_Ser2p_rep1	E6.5 Visceral endoderm	23	5750	ChIP-seq	mouse	Wild type	anti-Phospho-POLR2A CTD-S2 (Abclonal)	35538020	8133588
E65VE_Ser2p_rep2	E6.5 Visceral endoderm	23	5750	ChIP-seq	mouse	Wild type	anti-Phospho-POLR2A CTD-S2 (Abclonal)	26791582	6286630
E65ExE_Ser2p_rep1	E6.5 Extra-embryonic ectoderm	23	15180	ChIP-seq	mouse	Wild type	anti-Phospho-POLR2A CTD-S2 (Abclonal)	26218328	6731678
E65ExE_Ser2p_rep2	E6.5 Extra-embryonic ectoderm	23	15180	ChIP-seq	mouse	Wild type	anti-Phospho-POLR2A CTD-S2 (Abclonal)	37439202	7890870
E75Ect_Ser2p_rep1	E7.5 Ectoderm	6	48360	ChIP-seq	mouse	Wild type	anti-Phospho-POLR2A CTD-S2 (Abclonal)	31350744	10211065
E75Ect_Ser2p_rep2	E7.5 Ectoderm	6	48360	ChIP-seq	mouse	Wild type	anti-Phospho-POLR2A CTD-S2 (Abclonal)	22104280	9308410
E75Mes_Ser2p_rep1	E7.5 Mesoderm	6	37380	ChIP-seq	mouse	Wild type	anti-Phospho-POLR2A CTD-S2 (Abclonal)	23798286	9933275
E75Mes_Ser2p_rep2	E7.5 Mesoderm	6	37380	ChIP-seq	mouse	Wild type	anti-Phospho-POLR2A CTD-S2 (Abclonal)	21059554	9802646
E75End_Ser2p_rep1	E7.5 Endoderm	6	4080	ChIP-seq	mouse	Wild type	anti-Phospho-POLR2A CTD-S2 (Abclonal)	34422506	7727542
E75End_Ser2p_rep2	E7.5 Endoderm	6	4080	ChIP-seq	mouse	Wild type	anti-Phospho-POLR2A CTD-S2 (Abclonal)	14764716	6170431
E75ExE_Ser2p_rep1	E7.5 Extra-embryonic ectoderm	6	48360	ChIP-seq	mouse	Wild type	anti-Phospho-POLR2A CTD-S2 (Abclonal)	27265680	10404264
E75ExE_Ser2p_rep2	E7.5 Extra-embryonic ectoderm	6	48360	ChIP-seq	mouse	Wild type	anti-Phospho-POLR2A CTD-S2 (Abclonal)	60889568	17451470
E65Epi_SP1_rep1	E6.5 Epiblast	20	13200	ChIP-seq	mouse	Wild type	anti-SP1(Proteintech)	13362536	4519339
E65Epi_SP1_rep2	E6.5 Epiblast	19	12540	ChIP-seq	mouse	Wild type	anti-SP1(Proteintech)	10419276	3723179
E75Ect_SP1_rep1	E7.5 Ectoderm	10	80600	ChIP-seq	mouse	Wild type	anti-SP1(Proteintech)	6326634	2467451
E75Ect_SP1_rep2	E7.5 Ectoderm	7	56420	ChIP-seq	mouse	Wild type	anti-SP1(Proteintech)	6279278	3435581
E75Mes_SP1_rep1	E7.5 Mesoderm	6	37380	ChIP-seq	mouse	Wild type	anti-SP1(Proteintech)	5845182	1712815
E75Mes_SP1_rep2	E7.5 Mesoderm	7	43610	ChIP-seq	mouse	Wild type	anti-SP1(Proteintech)	5990888	2822962
E75End_SP1_rep1	E7.5 Endoderm	6	4080	ChIP-seq	mouse	Wild type	anti-SP1(Proteintech)	18245560	2301189
E75End_SP1_rep2	E7.5 Endoderm	7	4760	ChIP-seq	mouse	Wild type	anti-SP1(Proteintech)	17086384	1123500
E75End_SP1_rep3	E7.5 Endoderm	8	5440	ChIP-seq	mouse	Wild type	anti-SP1(Proteintech)	8785590	909411
E75Ect_Sp1_Ctr_Pol2_rep1	E7.5 Ectoderm	7	56420	ChIP-seq	mouse	Sp1 control	anti-Pol II RBP1 (BioLegend)	21156226	10192486
E75Ect_Sp1_Ctr_Pol2_rep2	E7.5 Ectoderm	6	48360	ChIP-seq	mouse	Sp1 control	anti-Pol II RBP1 (BioLegend)	19553626	9533419
E75Mes_Sp1_Ctr_Pol2_rep1	E7.5 Mesoderm	7	43610	ChIP-seq	mouse	Sp1 control	anti-Pol II RBP1 (BioLegend)	21906108	9885058
E75Mes_Sp1_Ctr_Pol2_rep2	E7.5 Mesoderm	6	37380	ChIP-seq	mouse	Sp1 control	anti-Pol II RBP1 (BioLegend)	20331740	9035987
E75End_Sp1_Ctr_Pol2_rep1	E7.5 Endoderm	7	56420	ChIP-seq	mouse	Sp1 control	anti-Pol II RBP1 (BioLegend)	18920268	7469741
E75End_Sp1_Ctr_Pol2_rep2	E7.5 Endoderm	6	48360	ChIP-seq	mouse	Sp1 control	anti-Pol II RBP1 (BioLegend)	19358518	8623956
E75Ect_Sp1_KO_Pol2_rep1	E7.5 Ectoderm	3	24180	ChIP-seq	mouse	Sp1 knockout	anti-Pol II RBP1 (BioLegend)	18117280	8144769
E75Ect_Sp1_KO_Pol2_rep2	E7.5 Ectoderm	3	24180	ChIP-seq	mouse	Sp1 knockout	anti-Pol II RBP1 (BioLegend)	21784256	9418013
E75Mes_Sp1_KO_Pol2_rep1	E7.5 Mesoderm	3	18690	ChIP-seq	mouse	Sp1 knockout	anti-Pol II RBP1 (BioLegend)	19176208	4836198
E75Mes_Sp1_KO_Pol2_rep2	E7.5 Mesoderm	3	18690	ChIP-seq	mouse	Sp1 knockout	anti-Pol II RBP1 (BioLegend)	21495728	8842511
E75End_Sp1_KO_Pol2_rep1	E7.5 Endoderm	3	2040	ChIP-seq	mouse	Sp1 knockout	anti-Pol II RBP1 (BioLegend)	14964530	4584358
E75End_Sp1_KO_Pol2_rep2	E7.5 Endoderm	3	2040	ChIP-seq	mouse	Sp1 knockout	anti-Pol II RBP1 (BioLegend)	22003946	5306862
E55Epi_Pol2_rep1	E5.5 Epiblast	40	26400	ChIP-seq	mouse	Wild type	anti-Pol II RBP1 (BioLegend)	87854008	5384652
E65Epi_Eed_Ctr_H3K27me3_rep1	E6.5 Epiblast	8	5280	ChIP-seq	mouse	Eed control	anti-H3K27me3 (Abclonal)	30645490	16412325
E65Epi_Eed_KO_H3K27me3_rep1	E6.5 Epiblast	8	5280	ChIP-seq	mouse	Eed knockout	anti-H3K27me3 (Abclonal)	29588742	10322169
E65Epi_Eed_KO_H3K4me3_rep1	E6.5 Epiblast	4	2640	ChIP-seq	mouse	Eed knockout	anti-H3K4me3 (Millipore)	26089140	5374204
E65Epi_Kmt2b_Ctr_H3K4me3_rep1	E6.5 Epiblast	4	2640	ChIP-seq	mouse	Kmt2b control	anti-H3K4me3 (Millipore)	21194856	10483309
E65Epi_Kmt2b_KO_H3K4me3_rep1	E6.5 Epiblast	4	2640	ChIP-seq	mouse	Kmt2b knockout	anti-H3K4me3 (Millipore)	27636004	4918283
E65Epi_Kmt2b_KO_H3K27me3_rep1	E6.5 Epiblast	8	5280	ChIP-seq	mouse	Kmt2b knockout	anti-H3K27me3 (Abclonal)	44475176	19310818
E75Epi_Sp1_KO_Pol2_small_size_rep1	E7.5 Epiblast small size	10	6600	ChIP-seq	mouse	Sp1 knockout	anti-Pol II RBP1 (BioLegend)	20092956	11157764
E75Epi_Sp1_KO_Pol2_small_size_rep2	E7.5 Epiblast small size	10	6600	ChIP-seq	mouse	Sp1 knockout	anti-Pol II RBP1 (BioLegend)	29276130	14595509
E75VE_Sp1_KO_Pol2_small_size_rep1	E7.5 Visceral endoderm small size	10	2500	ChIP-seq	mouse	Sp1 knockout	anti-Pol II RBP1 (BioLegend)	15746526	2250944
E75VE_Sp1_KO_Pol2_small_size_rep2	E7.5 Visceral endoderm small size	10	2500	ChIP-seq	mouse	Sp1 knockout	anti-Pol II RBP1 (BioLegend)	25062516	8010056
E65Epi_Sp1_Ctr_Pol2_rep1	E6.5 Epiblast	10	6600	ChIP-seq	mouse	Sp1 control	anti-Pol II RBP1 (BioLegend)	34478804	8749222
E65Epi_Sp1_Ctr_Pol2_rep2	E6.5 Epiblast	12	7920	ChIP-seq	mouse	Sp1 control	anti-Pol II RBP1 (BioLegend)	19050440	7283943
E65Epi_Sp1_KO_Pol2_rep1	E6.5 Epiblast	10	6600	ChIP-seq	mouse	Sp1 knockout	anti-Pol II RBP1 (BioLegend)	24837302	14210148
E65Epi_Sp1_KO_Pol2_rep2	E6.5 Epiblast	12	7920	ChIP-seq	mouse	Sp1 knockout	anti-Pol II RBP1 (BioLegend)	23713064	9712054
E65Epi_Sp1_KO_Ser2p_rep1	E6.5 Epiblast	10	6600	ChIP-seq	mouse	Sp1 knockout	anti-Phospho-POLR2A CTD-S2 (Abclonal)	21788102	15037000
E65Epi_Sp1_KO_Ser2p_rep2	E6.5 Epiblast	12	7920	ChIP-seq	mouse	Sp1 knockout	anti-Phospho-POLR2A CTD-S2 (Abclonal)	31195780	22840360
E65Epi_Sp1_Ctr_Ser2p_rep1	E6.5 Epiblast	10	6600	ChIP-seq	mouse	Sp1 control	anti-Phospho-POLR2A CTD-S2 (Abclonal)	21520792	8527450
E65Epi_Sp1_Ctr_Ser2p_rep2	E6.5 Epiblast	12	7920	ChIP-seq	mouse	Sp1 control	anti-Phospho-POLR2A CTD-S2 (Abclonal)	27575696	10822078
E65Epi_Sp1_KO_H3K4me3_rep1	E6.5 Epiblast	4	2640	ChIP-seq	mouse	Sp1 knockout	anti-H3K4me3 (Millipore)	34804470	21400280
E65Epi_Sp1_KO_H3K4me3_rep2	E6.5 Epiblast	5	3300	ChIP-seq	mouse	Sp1 knockout	anti-H3K4me3 (Millipore)	11316890	6470698
E65Epi_Sp1_Ctr_H3K4me3_rep1	E6.5 Epiblast	5	3300	ChIP-seq	mouse	Sp1 control	anti-H3K4me3 (Millipore)	12793580	6467026
E65Epi_Sp1_Ctr_H3K4me3_rep2	E6.5 Epiblast	5	3300	ChIP-seq	mouse	Sp1 control	anti-H3K4me3 (Millipore)	22771482	14470068
E65Epi_Sp1_KO_H3K27me3_rep1	E6.5 Epiblast	8	5280	ChIP-seq	mouse	Sp1 knockout	anti-H3K27me3 (Abclonal)	11695530	5617859
E65Epi_Sp1_KO_H3K27me3_rep2	E6.5 Epiblast	9	5940	ChIP-seq	mouse	Sp1 knockout	anti-H3K27me3 (Abclonal)	10834738	6114198
E65Epi_Sp1_Ctr_H3K27me3_rep1	E6.5 Epiblast	8	5280	ChIP-seq	mouse	Sp1 control	anti-H3K27me3 (Abclonal)	8613192	2957987
E65Epi_Sp1_Ctr_H3K27me3_rep2	E6.5 Epiblast	8	5280	ChIP-seq	mouse	Sp1 control	anti-H3K27me3 (Abclonal)	9743568	3362913
Hela_Pol2_100k_rep1	Hela cell	/	100000	ChIP-seq	human	Wild type	anti-Pol II RBP1 (BioLegend)	37541246	23530758
Hela_Pol2_100k_rep2	Hela cell	/	100000	ChIP-seq	human	Wild type	anti-Pol II RBP1 (BioLegend)	40088114	24206556
Hela_Pol2_10k_rep1	Hela cell	/	10000	ChIP-seq	human	Wild type	anti-Pol II RBP1 (BioLegend)	16887752	8019471
Hela_Pol2_10k_rep2	Hela cell	/	10000	ChIP-seq	human	Wild type	anti-Pol II RBP1 (BioLegend)	13644778	6092847
RNA-seq datasets:
E65Epi_Eed_KO_RNA_rep1	E6.5 Epiblast	16	10560	RNA-seq	mouse	Eed knockout		10596740	9.80728e+06
E65Epi_Eed_KO_RNA_rep2	E6.5 Epiblast	12	7920	RNA-seq	mouse	Eed knockout		13043016	1.15235e+07
E65Epi_Eed_Ctr_RNA_rep1	E6.5 Epiblast	11	7260	RNA-seq	mouse	Eed control		16162870	1.33974e+07
E65Epi_Eed_Ctr_RNA_rep2	E6.5 Epiblast	13	8580	RNA-seq	mouse	Eed control		13025222	1.19936e+07
E65Epi_Kmt2b_KO_RNA_rep1	E6.5 Epiblast	16	10560	RNA-seq	mouse	Kmt2b knockout		15589212	13382687
E65Epi_Kmt2b_KO_RNA_rep2	E6.5 Epiblast	15	9900	RNA-seq	mouse	Kmt2b knockout		10199054	8884127
E65Epi_Kmt2b_Ctr_RNA_rep1	E6.5 Epiblast	16	10560	RNA-seq	mouse	Kmt2b control		13094616	10978326
E65Epi_Kmt2b_Ctr_RNA_rep2	E6.5 Epiblast	15	9900	RNA-seq	mouse	Kmt2b control		14842218	12640344
E65Epi_Sp1_KO_RNA_rep1	E6.5 Epiblast	8	5280	RNA-seq	mouse	Sp1 knockout		11547336	9709449
E65Epi_Sp1_KO_RNA_rep2	E6.5 Epiblast	9	5940	RNA-seq	mouse	Sp1 knockout		9320248	7931422
E65Epi_Sp1_Ctr_RNA_rep1	E6.5 Epiblast	8	5280	RNA-seq	mouse	Sp1 control		11608910	9902214
E65Epi_Sp1_Ctr_RNA_rep2	E6.5 Epiblast	8	5280	RNA-seq	mouse	Sp1 control		13334790	11243131
E65Epi_RNA_rep1	E6.5 Epiblast	16	10560	RNA-seq	mouse	Wild type		15916250	14447027
E65Epi_RNA_rep2	E6.5 Epiblast	15	9900	RNA-seq	mouse	Wild type		14557948	13281505
E65VE_RNA_rep1	E6.5 Visceral endoderm	16	4000	RNA-seq	mouse	Wild type		18014918	15336881
E65VE_RNA_rep2	E6.5 Visceral endoderm	15	3750	RNA-seq	mouse	Wild type		16003528	13562568
E65ExE_RNA_rep1	E6.5 Extra-embryonic ectoderm	16	10560	RNA-seq	mouse	Wild type		13073854	11877930
E65ExE_RNA_rep2	E6.5 Extra-embryonic ectoderm	15	9900	RNA-seq	mouse	Wild type		15414044	14168997
E75Ect_RNA_rep1	E7.5 Ectoderm	6	48360	RNA-seq	mouse	Wild type		12753520	11423070
E75Ect_RNA_rep2	E7.5 Ectoderm	6	48360	RNA-seq	mouse	Wild type		14104646	12258168
E75Mes_RNA_rep1	E7.5 Mesoderm	6	37380	RNA-seq	mouse	Wild type		20191094	18531308
E75Mes_RNA_rep2	E7.5 Mesoderm	6	37380	RNA-seq	mouse	Wild type		14923702	13449506
E75End_RNA_rep1	E7.5 Endoderm	6	4080	RNA-seq	mouse	Wild type		15453158	13614190
E75End_RNA_rep2	E7.5 Endoderm	6	4080	RNA-seq	mouse	Wild type		15507534	13389663
E75ExE_RNA_rep1	E7.5 Extra-embryonic ectoderm	6	48360	RNA-seq	mouse	Wild type		13580662	11971241
E75ExE_RNA_rep2	E7.5 Extra-embryonic ectoderm	6	48360	RNA-seq	mouse	Wild type		14475982	12307977
E75Ect_RNA_Sp1_KO_rep1	E7.5 Ectoderm	3	24180	RNA-seq	mouse	Sp1 knockout		14458592	13474644
E75Ect_RNA_Sp1_KO_rep2	E7.5 Ectoderm	3	24180	RNA-seq	mouse	Sp1 knockout		12552902	11406913
E75Ect_RNA_Sp1_Ctr_rep1	E7.5 Ectoderm	3	24180	RNA-seq	mouse	Sp1 control		13026896	11760559
E75Ect_RNA_Sp1_Ctr_rep2	E7.5 Ectoderm	3	24180	RNA-seq	mouse	Sp1 control		14706230	13310281
E75Mes_RNA_Sp1_KO_rep1	E7.5 Mesoderm	3	18690	RNA-seq	mouse	Sp1 knockout		16897198	15825802
E75Mes_RNA_Sp1_KO_rep2	E7.5 Mesoderm	3	18690	RNA-seq	mouse	Sp1 knockout		13489450	12152632
E75Mes_RNA_Sp1_Ctr_rep1	E7.5 Mesoderm	3	18690	RNA-seq	mouse	Sp1 control		15429694	14190690
E75Mes_RNA_Sp1_Ctr_rep2	E7.5 Mesoderm	3	18690	RNA-seq	mouse	Sp1 control		13524520	12508165
E75End_RNA_Sp1_KO_rep1	E7.5 Endoderm	3	2040	RNA-seq	mouse	Sp1 knockout		18742162	16209500
E75End_RNA_Sp1_KO_rep2	E7.5 Endoderm	3	2040	RNA-seq	mouse	Sp1 knockout		13694218	9896250
E75End_RNA_Sp1_Ctr_rep1	E7.5 Endoderm	3	2040	RNA-seq	mouse	Sp1 control		14824124	11112096
E75End_RNA_Sp1_Ctr_rep2	E7.5 Endoderm	3	2040	RNA-seq	mouse	Sp1 control		14533982	11575053
E75Epi_RNA_Sp1_KO_rep1	E7.5 Epiblast small size	10	6600	RNA-seq	mouse	Sp1 knockout		23373260	20132789
E75Epi_RNA_Sp1_KO_rep2	E7.5 Epiblast small size	10	6600	RNA-seq	mouse	Sp1 knockout		18007760	15863499
E75VE_RNA_Sp1_KO_rep1	E7.5 Visceral endoderm small size	10	2500	RNA-seq	mouse	Sp1 knockout		21177694	17906594
E75VE_RNA_Sp1_KO_rep2	E7.5 Visceral endoderm small size	10	2500	RNA-seq	mouse	Sp1 knockout		19740444	15882552
